# Supplementary material for: Enhanced dynamicity: evolutionary insights into amphibian mitogenomes architecture
Source: BMC Genomics. 2025 Mar 17;26:261. doi: 10.1186/s12864-025-11480-6 (PMC11917051; doi:10.1186/s12864-025-11480-6)
Supplement: Supplementary file 1 — Supplementary Table S1 [file 12864_2025_11480_MOESM1_ESM.xlsx]

## Sheet: Sheet1
Table S1 Mitochondrial Genome Architecture Types Across Various Amphibian Families
Order	Family	Type number	Sum of RS	Number of Species	Cluster	Residuals
Gymnophiona 10-family 27-genera 36-species	Rhinatrematidae	2	2	13	0	-7.10798
	Ichthyophiidae	1/2	2	57	0	-18.6945
	Scolecomorphidae	1	0	6	0	-7.21666
	Chikilidae	2	2	4	0	-4.67387
	Herpelidae	1/3	2	10	0	-6.29903
	Caeciliidae	1	0	49	0	-18.6266
	Typhlonectidae	1	0	12	0	-8.8386
	Grandisoniidae	1	0	23	0	-11.787
	Siphonopidae	1/4/5	14	23	0	2.213
	Dermophiidae	1	0	15	0	-9.64594
Caudata 10-family 57-genera 157-species	Cryptobranchidae	2	2	6	0	-5.21666
	Hynobiidae	2	2	98	2	-29.0224
	Sirenidae	2	2	6	0	-5.21666
	Dicamptodontidae	2	2	4	0	-4.67387
	Ambystomatidae	2	2	32	0	-12.1751
	Salamandridae	2/11	17	139	2	-23.8981
	Proteidae	2	2	8	0	-5.75839
	Rhyacotritonidae	2	2	4	0	-4.67387
	Amphiumidae	2	2	3	0	-4.40207
	Plethodontidae	1/2/6/7/8/9/10	81	418	1	-15.0957
Archaeobatrachia 10-family 22-genera 83-species	Ascaphidae	1	0	2	0	-6.13
	Leiopelmatidae	20	13	3	0	6.59793
	Bombinatoridae	1	0	8	0	-7.75839
	Alytidae	1	0	11	0	-8.56895
	Rhinophrynidae	2	2	1	0	-3.85766
	Pipidae	1/2	2	41	0	-14.5415
	Scaphiopodidae	1	0	7	0	-7.48766
	Pelodytidae	1	0	5	0	-6.9454
	Pelobatidae	1	0	6	0	-7.21666
	Megophryidae	1/13/14/15/16/17/18/19	47	265	2	-21.4185
Neobatrachia 35-family 138-genera 434-species	Calyptocephalellidae	21	7	5	0	0.0545989
	Myobatrachidae	21/80	16	38	0	0.244903
	Heleophrynidae	67	15	5	0	8.0546
	Dendrobatidae	21/89	19	244	2	-45.1283
	Hemiphractidae	21/48	16	85	0	-11.7966
	Eleutherodactylidae	21	7	238	2	-55.8807
	Brachycephalidae	21/22/23/24/25/26	71	79	0	44.7075
	Craugastoridae	21	7	129	2	-31.5311
	Strabomantidae	21/48/81/82/83/84/85/86/87/88	148	726	1	15.2817
	Ceratophryidae	21	7	8	0	-0.758385
	Rhinodermatidae	21	7	2	0	0.870004
	Telmatobiidae	21	7	63	0	-15.2341
	Hylodidae	65	11	26	0	-1.58546
	Alsodidae	21	7	25	0	-5.31957
	Hylidae	21/48/70/71	37	457	1	-65.1437
	Centrolenidae	21	7	41	0	-9.54146
	Leptodactylidae	21	7	99	2	-24.2686
	Bufonidae	21	7	391	1	-84.669
	Odontophrynidae	21	7	11	0	-1.56895
	Sooglossidae	21	7	2	0	0.870004
	Microhylidae	21/55/56/57	154	369	1	66.083
	Hemisotidae	79	13	9	0	4.97116
	Brevicipitidae	61/62/63/64	100	28	0	86.8836
	Arthroleptidae	27/28	28	121	2	-8.6181
	Hyperoliidae	27/66	29	155	2	-15.6295
	Ptychadenidae	21/60	14	59	0	-7.20877
	Phrynobatrachidae	21	7	99	2	-24.2686
	Petropedetidae	78	26	9	0	17.9712
	Pyxicephalidae	21/58	75	20	0	64.0139
	Ceratobatrachidae	68/69	48	43	0	30.9357
	Ranixalidae	21	7	15	0	-2.64594
	Dicroglossidae	29/30/31/32/33/34/35/36/37/38/39/40/41	258	198	2	203.684
	Ranidae	21/42/43/44/45/46/47/48/49/50/51/52/53/54	180	377	1	90.7036
	Mantellidae	59	20	16	0	10.0855
	Rhacophoridae	72/73/74/75/76/77	83	133	2	43.5189
The mitochondrial genome architecture types of amphibians are designated by numerical categories. For each amphibian family, the number of families, genera, and species is provided, along with the type number, sum of rearrangement scores (RS), number of species, cluster, and residuals. The gene order of each type is detailed in additional Table S2.
