# Supplementary material for: Enhanced dynamicity: evolutionary insights into amphibian mitogenomes architecture
Source: BMC Genomics. 2025 Mar 17;26:261. doi: 10.1186/s12864-025-11480-6 (PMC11917051; doi:10.1186/s12864-025-11480-6)
Supplement: Supplementary file 2 — Supplementary Table S2 [file 12864_2025_11480_MOESM2_ESM.xlsx]

## Sheet: Sheet1
Table S2 Mitochondrial Genome Architecture Types (mtA Types) and Their Genetic Component Orders in Amphibian
mtA Type	The order of the genetic components	Count	RS-qGO	RS-qMGR
1	CR,F,12S,V,16S,L2,nad1,I,-Q,M,nad2,W,-A,-N,-C,-Y,cox1,-S2,D,cox2,K,atp8,atp6,cox3,G,nad3,R,nad4l,nad4,H,S1,L1,nad5,-nad6,-E,cob,T,-P	162	0	0
2	CR,F,12S,V,16S,L2,nad1,I,-Q,M,nad2,W,-A,-N,-C,-Y,cox1,-S2,D,cox2,K,atp8,atp6,cox3,G,nad3,R,nad4l,nad4,H,S1,L1,nad5,-nad6,-E,cob,T,CR,-P	415	2	4
3	CR,F,12S,V,16S,L2,nad1,I,-Q,M,nad2,W,-A,-N,-C,-Y,cox1,-S2,D,cox2,K,atp8,atp6,cox3,G,nad3,R,nad4l,nad4,H,S1,L1,nad5,-nad6,-E,cob,T,-P,-P	2	2	2
4	CR,F,12S,V,16S,L2,nad1,I,-Q,M,nad2,-N,-C,-Y,W,-A,cox1,-S2,D,cox2,K,atp8,atp6,cox3,G,nad3,R,nad4l,nad4,H,S1,L1,nad5,-nad6,-E,cob,T,-P	1	6	6
5	CR,F,12S,V,16S,L2,nad1,I,-Q,M,nad2,-A,-C,W,-N,-Y,cox1,-S2,D,cox2,K,atp8,atp6,cox3,G,nad3,R,nad4l,nad4,H,S1,L1,nad5,-nad6,-E,cob,T,-P	1	8	10
6	CR,F,12S,V,16S,L2,nad1,I,-Q,M,nad2,W,-A,-N,-C,-Y,cox1,-S2,D,cox2,K,atp8,atp6,cox3,G,nad3,R,nad4l,nad4,H,S1,L1,nad5,cob,T,CR,-nad6,-E,CR,-P	2	15	10
7	CR,F,12S,V,16S,L2,CR,-nad6,-E,-P,F,L2,nad1,I,-Q,M,nad2,W,-A,-N,-C,-Y,cox1,-S2,D,cox2,K,atp8,atp6,cox3,G,nad3,R,nad4l,nad4,H,S1,L1,nad5,cob,T,CR,-nad6,-E,CR,-P	1	31	20
8	CR,F,12S,V,16S,L2,nad1,I,-Q,M,nad2,W,-N,-C,-Y,CR,-A,CR,cox1,-S2,D,cox2,K,atp8,atp6,cox3,G,nad3,R,nad4l,nad4,H,S1,L1,nad5,-nad6,-E,cob,T,CR,-P	1	7	14
9	CR,F,12S,V,16S,L2,nad1,I,-Q,M,nad2,W,-A,-N,-C,-Y,cox1,-S2,D,cox2,K,atp8,atp6,cox3,G,nad3,R,nad4l,nad4,H,S1,L1,nad5,T,CR,F,CR,-nad6,-E,cob,-P,F,nad5,T	1	12	18
10	CR,F,12S,V,16S,L2,nad1,I,-Q,M,nad2,W,-A,-N,-C,-Y,cox1,-S2,D,cox2,K,atp8,atp6,cox3,G,nad3,R,nad4l,nad4,H,S1,L1,nad5,CR,cob,T,CR,-nad6,-E,CR,-P	1	14	12
11	CR,F,12S,V,16S,L2,nad1,I,-Q,M,nad2,W,-A,-N,-C,-Y,cox1,-S2,D,cox2,K,atp8,atp6,cox3,G,nad3,R,nad4l,nad4,H,S1,L1,nad5,-nad6,-E,cob,T,CR,cob,T,CR,cob,T,CR,-P	3	15	12
13	CR,F,12S,16S,L2,nad1,I,-Q,M,V,-P,M,nad2,-A,-N,-C,-Y,cox1,-S2,D,cox2,K,atp8,atp6,cox3,G,nad3,R,nad4l,nad4,H,S1,L1,nad5,-nad6,-E,cob,T	3	11	14
14	CR,F,12S,V,16S,L2,nad1,I,-Q,M,M,nad2,-A,-N,-C,-Y,cox1,-S2,D,cox2,K,atp8,atp6,cox3,G,nad3,R,nad4l,nad4,H,S1,L1,nad5,-nad6,-E,cob,T,-P,W	13	5	8
15	CR,F,12S,V,16S,L2,nad1,-Q,M,I,M,nad2,-A,-N,-C,-Y,cox1,-S2,D,cox2,K,atp8,atp6,cox3,G,nad3,R,nad4l,nad4,H,S1,L1,nad5,-nad6,-E,cob,T,-P,W	2	8	12
16	CR,F,12S,V,16S,L2,nad1,I,-Q,M,CR,M,nad2,-A,-N,-C,-Y,cox1,-S2,D,cox2,K,atp8,atp6,cox3,G,nad3,R,nad4l,nad4,H,S1,L1,nad5,-nad6,-E,cob,T,-P,W	1	7	10
17	CR,I,12S,V,16S,L2,nad1,W,F,-Q,M,nad2,-A,-N,-C,-Y,cox1,-S2,D,cox2,K,atp8,atp6,cox3,G,nad3,R,nad4l,nad4,H,S1,L1,nad5,-nad6,-E,cob,T,-P	3	5	12
18	CR,F,12S,V,16S,L2,nad1,I,-Q,M,CR,nad2,W,-A,-N,-C,-Y,cox1,-S2,D,cox2,K,atp8,atp6,cox3,G,nad3,R,nad4l,nad4,H,S1,L1,nad5,-nad6,-E,cob,T,-P,W	1	4	8
19	CR,F,12S,V,16S,L2,nad1,I,-Q,M,M,CR,nad2,-A,-N,-C,-Y,cox1,-S2,D,cox2,K,atp8,atp6,cox3,G,nad3,R,nad4l,nad4,H,S1,L1,nad5,-nad6,-E,cob,T,-P,W	2	7	12
20	CR,F,12S,V,16S,L2,nad1,I,-Q,M,nad2,W,-A,-N,-C,-Y,cox1,-S2,D,cox2,K,atp8,atp6,cox3,G,nad3,R,nad4l,nad4,H,S1,L1,nad5,cob,T,CR,-nad6,-E,-P	2	13	8
21	CR,L1,T,-P,F,12S,V,16S,L2,nad1,I,-Q,M,nad2,W,-A,-N,-C,-Y,cox1,-S2,D,cox2,K,atp8,atp6,cox3,G,nad3,R,nad4l,nad4,H,S1,nad5,-nad6,-E,cob	756	7	10
22	CR,L1,CR,T,CR,-P,F,12S,V,16S,L2,nad1,I,-Q,M,nad2,W,-A,-N,-C,-Y,cox1,-S2,D,cox2,K,atp8,atp6,cox3,G,nad3,R,nad4l,nad4,H,S1,nad5,-nad6,-E,cob	4	12	16
23	CR,L1,T,-P,F,12S,V,16S,L2,nad1,I,-Q,M,nad2,W,-A,cox1,-S2,D,cox2,K,atp8,atp6,-N,-C,-Y,cox3,G,nad3,R,nad4l,nad4,H,S1,nad5,-nad6,-E,cob	1	14	16
24	CR,L1,T,-P,F,12S,V,16S,L2,nad1,I,-Q,M,nad2,W,-N,cox1,-S2,D,cox2,K,atp8,atp6,-C,-Y,-A,cox3,G,nad3,R,nad4l,nad4,H,S1,nad5,-nad6,-E,cob	8	14	20
25	CR,-P,CR,L1,CR,T,F,12S,V,16S,L2,nad1,I,-Q,M,nad2,W,-A,-N,-C,-Y,cox1,-S2,D,cox2,K,atp8,atp6,cox3,G,nad3,R,nad4l,nad4,H,S1,nad5,-nad6,-E,cob	1	15	14
26	CR,L1,T,CR,-P,F,12S,V,16S,L2,nad1,I,-Q,M,nad2,W,-A,-N,-C,-Y,cox1,-S2,D,cox2,K,atp8,atp6,cox3,G,nad3,R,nad4l,nad4,H,S1,nad5,-nad6,-E,cob	15	9	14
27	CR,L1,T,-P,F,12S,V,16S,L2,nad1,I,-Q,M,nad2,W,-N,-A,-C,-Y,cox1,-S2,D,cox2,K,atp8,atp6,cox3,G,nad3,R,nad4l,nad4,H,S1,nad5,-nad6,-E,cob	10	10	16
28	CR,L1,T,-P,F,12S,V,16S,L2,nad1,I,-Q,M,nad2,W,-N,-A,-C,-Y,cox1,-S2,D,cox2,K,atp8,atp6,cox3,G,nad3,R,nad4l,nad4,H,S1,nad5,CR,T,-P,CR,H,S1,nad5,-nad6,-E,cob	1	18	24
29	CR,-P,CR,nad5,L1,T,F,12S,V,16S,L2,nad1,I,-Q,M,M,nad2,W,-A,-N,-C,-Y,cox1,-S2,D,cox2,K,atp8,atp6,cox3,G,nad3,R,nad4l,nad4,H,S1,-nad6,-E,cob	2	18	16
30	CR,nad5,T,-P,L1,F,12S,V,16S,L2,nad1,I,-Q,M,M,nad2,W,-A,-N,-C,-Y,cox1,-S2,D,cox2,K,atp8,atp6,cox3,G,nad3,R,nad4l,nad4,H,S1,-nad6,-E,cob	8	13	14
31	CR,nad5,L1,CR,nad5,T,-P,F,12S,V,16S,L2,nad1,I,-Q,M,M,nad2,W,-A,-N,-C,-Y,cox1,-S2,D,cox2,K,atp8,atp6,cox3,G,nad3,R,nad4l,nad4,H,S1,-nad6,-E,cob	5	23	18
32	CR,nad5,L1,T,-P,F,12S,V,16S,L2,nad1,I,-Q,M,M,nad2,W,-A,-N,-C,-Y,cox1,-S2,D,cox2,K,atp8,atp6,cox3,G,nad3,R,nad4l,nad4,H,S1,-nad6,-E,cob	1	13	14
33	CR,L1,T,-P,F,12S,V,16S,L2,CR,-Q,CR,-A,-N,-C,CR,T,-P,F,CR,nad1,I,M,M,nad2,W,-A,-N,-C,-Y,cox1,-S2,D,cox2,K,atp8,atp6,cox3,G,nad3,R,nad4l,nad4,H,S1,nad5,-nad6,-E,cob	1	33	32
34	CR,-Q,CR,-Y,CR,-nad6,CR,-P,CR,-A,-N,-C,CR,-S2,CR,L1,-P,F,12S,V,16S,L2,nad1,I,M,M,nad2,W,CR,cox1,-S2,D,cox2,K,atp8,atp6,cox3,G,nad3,R,nad4l,nad4,H,S1,nad5,-E,cob	1	45	44
35	CR,-P,-Q,-A.-N,-Y,-S2,L1,T,F,12S,V,16S,L2,nad1,I,M,M,nad2,W,cox1,D,cox2,K,atp8,atp6,cox3,G,nad3,R,nad4l,nad4,H,S1,nad5,cob,-nad6,-E	1	33	36
36	CR,L1,T,-P,F,12S,V,16S,L2,nad1,I,-Q,M,M,nad2,W,-A,-N,-C,-C,-C,-C,-Y,cox1,-S2,D,cox2,K,atp8,atp6,cox3,G,nad3,R,nad4l,nad4,H,S1,nad5,-nad6,cob,CR,-E	2	19	24
37	CR,L1,T,-P,F,12S,V,16S,L2,nad1,I,-Q,M,M,nad2,W,-A,-N,CR,-C,-Y,cox1,-S2,D,cox2,K,atp8,atp6,cox3,G,nad3,R,nad4l,nad4,H,S1,nad5,-nad6,-E,cob	3	11	16
38	CR,L1,T,-P,F,12S,V,16S,L2,nad1,I,-Q,M,M,nad2,W,-A,CR,-A,-N,-C,-Y,cox1,-S2,D,cox2,K,atp8,atp6,cox3,G,nad3,R,nad4l,nad4,H,S1,nad5,-nad6,-E,cob	3	14	16
39	CR,L1,T,-P,F,12S,V,16S,L2,nad1,I,-Q,M,M,nad2,W,-A,CR,-N,-C,-Y,cox1,-S2,D,cox2,K,atp8,atp6,cox3,G,nad3,R,nad4l,nad4,H,S1,nad5,-nad6,-E,cob	4	11	16
40	CR,L1,T,-P,F,12S,V,16S,L2,nad1,I,-Q,M,M,nad2,W,-A,-N,-C,-Y,cox1,-S2,D,cox2,K,atp8,atp6,cox3,G,nad3,R,nad4l,nad4,H,S1,nad5,-nad6,-E,cob	14	9	12
41	CR,nad5,L1,T,-P,F,12S,V,16S,L2,nad1,I,-Q,M,M,nad2,W,-A,-C,-Y,-N,cox1,-S2,D,cox2,K,atp8,atp6,cox3,G,nad3,R,nad4l,nad4,H,S1,-nad6,-E,cob	2	16	20
42	CR,nad5,L1,T,-P,F,12S,V,16S,L2,nad1,I,-Q,M,nad2,W,-A,-N,-C,-Y,cox1,-S2,D,cox2,K,atp8,atp6,cox3,G,nad3,R,nad4l,nad4,H,S1,-nad6,-E,cob	37	11	12
43	CR,L1,T,-P,F,12S,V,16S,L2,nad1,I,-Q,M,nad2,W,-A,CR,-N,-C,-Y,cox1,-S2,D,cox2,K,atp8,atp6,cox3,G,nad3,R,nad4l,nad4,S1,nad5,CR,-nad6,-E,cob	3	14	22
44	CR,H,L1,T,-P,F,12S,V,16S,L2,nad1,I,-Q,M,nad2,W,-A,-N,-C,-Y,-A,-N,-C,-Y,cox1,-S2,D,cox2,K,atp8,atp6,cox3,G,nad3,R,nad4l,nad4,S1,nad5,-nad6,-E	1	18	18
45	CR,H,L1,T,-P,F,12S,V,16S,L2,nad1,I,-Q,M,nad2,W,-A,-N,-C,-Y,cox1,-S2,D,cox2,K,atp8,atp6,cox3,G,nad3,R,nad4l,nad4,S1,nad5,-nad6,-E,cob	13	11	14
46	CR,L1,nad5,CR,T,-P,F,12S,V,16S,L2,nad1,I,-Q,M,nad2,W,-A,-N,-C,-Y,cox1,-S2,D,cox2,K,atp8,atp6,cox3,G,nad3,R,nad4l,nad4,H,S1,-nad6,-E,cob	5	13	12
47	CR,L1,T,-P,F,12S,V,16S,L2,nad1,I,-Q,M,nad2,W,-A,-N,-C,-A,-N,-C,-Y,cox1,-S2,D,cox2,K,atp8,atp6,cox3,G,nad3,R,nad4l,nad4,H,S1,nad5,-nad6,-E,cob	1	12	12
48	CR,L1,T,-P,F,12S,V,16S,L2,nad1,I,-Q,M,nad2,W,-A,-N,-C,-Y,cox1,-S2,D,cox2,K,atp8,atp6,cox3,G,nad3,R,nad4l,nad4,H,S1,nad5,CR,-nad6,-E,cob	36	9	14
49	CR,L1,T,-P,F,12S,V,16S,L2,nad1,I,-Q,M,nad2,W,-N,-C,-A,-Y,cox1,-S2,D,cox2,K,atp8,atp6,cox3,G,nad3,R,nad4l,nad4,H,S1,nad5,-nad6,-E,cob	1	11	16
50	CR,S1,nad5,CR,L1,T,-P,F,12S,V,16S,L2,nad1,I,-Q,M,nad2,W,-A,-N,-C,-Y,cox1,-S2,D,cox2,K,atp8,atp6,cox3,G,nad3,R,nad4l,nad4,H,CR,-nad6,-E,cob	1	17	18
51	CR,H,S1,nad5,-E,L1,T,-P,F,12S,V,16S,L2,nad1,I,-Q,M,nad2,W,-A,-N,-C,-Y,cox1,-S2,D,cox2,K,atp8,atp6,cox3,G,nad3,R,nad4l,nad4,H,-nad6,-E,cob	2	22	16
52	CR,L1,T,-P,F,12S,V,16S,L2,nad1,I,-Q,M,nad2,W,CR,-A,-N,-C,-Y,cox1,-S2,D,cox2,K,atp8,atp6,cox3,G,nad3,R,nad4l,nad4,H,S1,nad5,-nad6,-E,cob	8	9	14
53	CR,L1,CR,T,-P,F,12S,V,16S,L2,nad1,I,-Q,M,nad2,W,-A,-N,-C,-Y,cox1,-S2,D,cox2,K,atp8,atp6,cox3,G,nad3,R,nad4l,nad4,H,S1,nad5,-nad6,-E,cob	1	12	12
54	CR,L1,-P,CR,T,F,12S,V,16S,L2,nad1,I,-Q,M,nad2,W,CR,-A,-N,-C,-Y,cox1,-S2,D,cox2,K,atp8,atp6,cox3,G,nad3,R,nad4l,nad4,H,S1,nad5,-nad6,-E,cob	1	14	16
55	CR,F,12S,L1,V,16S,L2,M,nad2,nad4l,nad4,H,S1,nad5,-nad6,-P,nad1,I,-Q,M,W,-A,cox1,-S2,D,cox2,K,atp8,atp6,cox3,G,nad3,R,-E,cob,T,-N,-C,-Y	6	52	24
56	CR,F,12S,L1,V,16S,L2,nad2,nad4l,nad4,H,S1,nad5,-nad6,-P,nad1,I,-Q,M,W,-A,cox1,-S2,D,cox2,K,atp8,atp6,cox3,G,nad3,R,-E,cob,T,-N,-C,-Y	12	54	24
57	CR,L1,T,-P,F,12S,V,16S,L2,nad1,I,-Q,M,nad2,W,-A,cox1,D,cox2,K,atp8,atp6,cox3,G,nad3,R,nad4l,nad4,H,S1,nad5,cob,CR,-N,-C,-Y,-S2,CR,-nad6,-E	2	41	26
58	CR,L1,T,-P,F,12S,V,16S,L2,nad1,-Q,M,nad2,W,-A,-N,-Y,cox1,-S2,cox2,atp8,atp6,cox3,G,nad4l,nad4,H,S1,-nad6,-E,cob,CR,L1,T,-P,F,12S,V,16S,L2,I,CR,-C,D,CR,K,cox3,nad3,R,nad5,-nad6,-E,cob	1	68	46
59	CR,nad5,I,M,L1,-P,F,12S,V,16S,L2,T,nad1,M,CR,-Q,nad2,W,-A,-N,-C,-Y,cox1,-S2,D,cox2,K,atp8,atp6,cox3,G,nad3,R,nad4l,nad4,H,S1,-nad6,-E,cob	2	20	28
60	CR,T,-P,F,12S,V,16S,L2,nad1,I,-Q,M,nad2,W,-A,-N,-C,-Y,cox1,-S2,D,cox2,K,atp8,atp6,cox3,G,nad3,R,nad4l,nad4,H,S1,nad5,-nad6,-E,cob,L1	96	7	10
61	CR,T,-P,F,12S,V,L1,T,-P,F,CR,V,CR,H,S1,-P,F,12S,V,16S,L2,nad1,I,-Q,M,nad2,W,CR,-N,-A,-C,-Y,cox1,-S2,D,cox2,K,atp8,atp6,cox3,G,nad3,R,nad4l,nad4,S1,nad5,-nad6,-E,cob	1	48	36
62	CR,L1,T,-P,F,12S,V,16S,L2,nad1,I,-Q,M,nad2,CR,-N,W,-A,-C,-Y,cox1,-S2,D,cox2,K,atp8,atp6,cox3,G,nad3,R,nad4l,nad4,S1,nad5,-nad6,-E,cob,H,S1	1	18	22
63	CR,L1,T,-P,F,12S,V,16S,L2,nad1,I,-Q,M,nad2,W,-N,CR,-A,-C,-Y,cox1,-S2,D,cox2,K,atp8,atp6,cox3,G,nad3,R,nad4l,nad4,S1,nad5,-nad6,-E,cob,H,S1	2	17	22
64	CR,L1,T,-P,F,12S,V,16S,L2,nad1,I,M,-Q,M,nad2,W,-N,-C,CR,-Y,-A,cox1,-S2,D,cox2,K,atp8,atp6,cox3,G,nad3,R,nad4l,nad4,H,S1,nad5,CR,-nad6,-E,cob	1	17	28
65	CR,L1,T,-P,F,12S,V,16S,L2,nad1,I,-Q,M,nad2,W,-A,-N,-C,-Y,cox1,-S2,D,cox2,K,atp8,atp6,cox3,G,nad3,R,nad4l,nad4,H,S1,nad5,-nad6,cob,-E	1	11	14
66	CR,-P,CR,T,L1,CR,F,12S,V,16S,L2,nad1,I,-Q,M,nad2,CR,M,nad2,W,-N,-A,-C,-Y,cox1,-S2,D,cox2,K,atp8,atp6,cox3,G,nad3,R,nad4l,nad4,H,S1,nad5,-nad6,-E,cob	1	19	22
67	CR,L1,T,-P,CR,F,12S,V,16S,L2,nad1,I,-Q,M,nad2,-A,-N,-C,M,CR,W,-Y,cox1,-S2,D,cox2,K,atp8,atp6,cox3,G,nad3,R,nad4l,nad4,H,S1,nad5,-nad6,-E,cob	2	15	20
68	L1,H,-P,F,12S,V,16S,L2,nad1,I,-Q,M,M,nad2,T,W,CR,-A,-Y,-C,-N,cox1,-S2,D,cox2,K,atp8,atp6,cox3,G,nad3,R,nad4l,nad4,nad5,S1,-nad6,-E,cob	2	21	32
69	L1,H,-P,F,12S,V,16S,L2,nad1,-Q,M,T,I,M,nad2,CR,-N,-C,-A,-Y,cox1,-S2,D,cox2,K,atp8,atp6,cox3,G,nad3,R,nad4l,nad4,nad5,S1,-nad6,-E,cob	1	27	32
70	CR,L1,T,-P,F,12S,V,16S,L2,nad1,I,-Q,CR,M,nad2,W,-A,-N,-C,-Y,cox1,-S2,D,cox2,K,atp8,atp6,cox3,G,nad3,R,nad4l,nad4,H,S1,nad5,-nad6,-E,cob	1	10	12
71	CR,L1,T,-P,F,12S,V,16S,L2,nad1,I,-Q,CR,M,CR,M,nad2,W,-A,-N,-C,-Y,cox1,-S2,CR,D,cox2,K,atp8,atp6,cox3,G,nad3,R,nad4l,nad4,H,S1,nad5,-nad6,-E,cob	1	16	22
72	CR,nad5,T,-P,L1,F,12S,V,16S,L2,nad1,I,-Q,M,nad2,W,-A,-N,-C,-Y,cox1,-S2,D,cox2,K,atp8,atp6,cox3,G,nad3,R,nad4l,nad4,H,S1,-nad6,-E,cob	2	11	12
73	CR,T,CR,nad5,-P,L1,F,12S,V,16S,L2,nad1,I,-Q,M,nad2,W,-A,-N,-C,-Y,cox1,-S2,D,cox2,K,atp8,atp6,cox3,G,nad3,R,nad4l,nad4,H,S1,-nad6,-E,cob	1	16	16
74	CR,nad5,CR,T,L1,-P,F,12S,V,16S,L2,nad1,I,-Q,M,nad2,W,-A,-N,-C,-Y,cox1,-S2,D,cox2,K,atp8,atp6,cox3,G,nad3,R,nad4l,nad4,H,S1,-nad6,-E,cob	15	13	16
75	CR,nad5,CR,T,L1,-P,F,12S,V,16S,L2,nad1,I,-Q,M,nad2,W,-A,-N,-C,-Y,cox1,-S2,D,cox2,K,atp8,CR,atp6,cox3,G,nad3,R,nad4l,nad4,H,S1,-nad6,-E,cob	6	15	20
76	CR,nad5,CR,T,L1,-P,F,12S,V,16S,L2,nad1,I,-Q,M,M,M,nad2,W,-A,-N,-C,-Y,cox1,-S2,D,cox2,K,atp8,atp6,cox3,G,nad3,R,nad4l,nad4,H,S1,-nad6,-E,cob	1	17	20
77	CR,nad5,T,L1,-P,F,12S,V,16S,L2,nad1,I,-Q,M,nad2,W,-A,-N,-C,-Y,cox1,-S2,D,cox2,K,atp8,atp6,cox3,G,nad3,R,nad4l,nad4,H,S1,-nad6,-E,cob	4	11	14
78	CR,-P,F,12S,V,16S,L2,nad1,I,-Q,M,nad2,W,-A,-C,CR,-N,-Y,cox1,-S2,D,cox2,K,atp8,atp6,cox3,G,nad3,R,nad4l,nad4,H,-nad6,-E,cob,L1,T,S1,nad5	1	26	24
79	CR,-P,L1,T,F,12S,V,16S,L2,nad1,I,-Q,M,nad2,W,-N,-A,-C,-Y,cox1,-S2,D,cox2,K,atp8,atp6,cox3,G,nad3,R,nad4l,nad4,H,S1,nad5,-nad6,-E,cob	2	13	18
80	CR,L1,T,-P,CR,F,12S,V,16S,L2,nad1,I,-Q,M,nad2,W,-A,-N,-C,-Y,cox1,-S2,D,cox2,K,atp8,atp6,cox3,G,nad3,R,nad4l,nad4,H,S1,nad5,-nad6,-E,cob	2	9	8
81	CR,L1,-Q,CR,nad5,CR,nad5,CR,S1,CR,T,-P,F,12S,V,16S,L2,nad1,I,-Q,M,nad2,W,-A,-N,-C,-Y,cox1,-S2,D,cox2,K,atp8,atp6,cox3,G,nad3,R,nad4l,nad4,H,nad5,-nad6,-E,cob	1	27	26
82	CR,T,L1,-P,F,12S,V,16S,L2,nad1,I,-Q,M,nad2,W,-A,-N,-C,-Y,cox1,-S2,D,cox2,atp6,K,atp6,K,atp8,atp6,cox3,G,nad3,R,nad4l,nad4,H,S1,nad5,-nad6,-E,cob	1	11	20
83	CR,T,F,12S,V,16S,L2,I,M,L1,-P,nad1,nad2,W,-A,-N,-C,-Y,cox1,-S2,D,cox2,K,atp8,atp6,cox3,G,nad3,R,nad4l,nad4,H,S1,nad5,-nad6,-E,cob,-Q	6	17	22
84	CR,L1,T,-P,F,12S,V,16S,L2,nad1,I,-Q,M,nad2,CR,W,-A,-N,-C,-Y,cox1,-S2,D,cox2,K,atp8,atp6,cox3,G,nad3,R,nad4l,nad4,H,S1,nad5,-nad6,-E,cob	1	9	14
85	CR,S1,L1,T,-P,F,12S,V,16S,L2,nad1,I,-Q,M,nad2,W,-A,-N,-C,-Y,cox1,-S2,D,cox2,K,atp8,atp6,cox3,G,nad3,R,nad4l,nad4,H,CR,nad5,-nad6,-E,cob	1	13	12
86	CR,T,F,12S,V,16S,L2,I,-Q,M,L1,-P,nad1,nad2,W,-A,-N,-C,-Y,cox1,-S2,D,cox2,K,atp8,atp6,cox3,G,nad3,R,nad4l,nad4,H,S1,nad5,-nad6,-E,cob,-Q,M	26	18	20
87	CR,L1,T,-P,F,L1,T,-P,F,12S,V,16S,L2,nad1,I,-Q,M,nad2,W,-A,-N,-C,-Y,cox1,-S2,D,cox2,K,atp8,atp6,cox3,G,nad3,R,nad4l,nad4,H,S1,nad5,-nad6,-E,cob	1	13	16
88	CR,L1,T,-P,F,12S,V,16S,L2,nad1,I,-Q,M,nad2,W,-A,-N,CR,-N,-C,-Y,cox1,-S2,D,cox2,K,atp8,atp6,cox3,G,nad3,R,nad4l,nad4,H,S1,nad5,-nad6,-E,cob	2	12	14
89	CR,-P,CR,L1,T,F,12S,V,16S,L2,nad1,I,-Q,M,nad2,W,-A,-N,-C,-Y,cox1,-S2,D,cox2,K,atp8,atp6,cox3,G,nad3,R,nad4l,nad4,H,S1,nad5,-nad6,-E,cob	1	12	12
Among the 1777 amphibian samples, 88 distinct mitochondrial genome architecture types were observed. Components that have undergone rearrangements relative to Type 1 are highlighted in bold. The number of samples and rearrangement score (RS) of each type are provided.
