# Supplementary material for: Enhanced dynamicity: evolutionary insights into amphibian mitogenomes architecture
Source: BMC Genomics. 2025 Mar 17;26:261. doi: 10.1186/s12864-025-11480-6 (PMC11917051; doi:10.1186/s12864-025-11480-6)
Supplement: Supplementary file 3 — Supplementary Table S3 [file 12864_2025_11480_MOESM3_ESM.xlsx]

## Sheet: Sheet1
Table S3 Mitochondrial Genome Architecture Types and Species Coverage in Amphibian Genera
Order	Family	Genera	Number of species in this study	Number of species in AmphibiaWeb	Coverage	mtA Type
Gymnophiona	Rhinatrematidae	Epicrionops	/	7	/	2
Gymnophiona	Rhinatrematidae	Rhinatrema	2	6	0.333333	2
Gymnophiona	Ichthyophiidae	Ichthyophis	3	50	0.06	1
Gymnophiona	Ichthyophiidae	Uraeotyphlus	1	7	0.142857	2
Gymnophiona	Scolecomorphidae	Crotaphatrema	1	3	0.333333	1
Gymnophiona	Scolecomorphidae	Scolecomorphus	1	3	0.333333	1
Gymnophiona	Chikilidae	Chikila	1	4	0.25	2
Gymnophiona	Herpelidae	Boulengerula	2	8	0.25	1/3
Gymnophiona	Herpelidae	Herpele	1	2	0.5	1
Gymnophiona	Caeciliidae	Caecilia	3	40	0.075	1
Gymnophiona	Caeciliidae	Oscaecilia	1	9	0.111111	1
Gymnophiona	Typhlonectidae	Chthonerpeton	1	9	0.111111	1
Gymnophiona	Typhlonectidae	Potomotyphlus	1	1	1	1
Gymnophiona	Typhlonectidae	Typhlonectes	1	2	0.5	1
Gymnophiona	Grandisoniidae	Gegeneophis	1	12	0.0833333	1
Gymnophiona	Grandisoniidae	Grandisonia	3	3	1	1
Gymnophiona	Grandisoniidae	Hypogeophis	2	4	0.5	1
Gymnophiona	Grandisoniidae	Idiocranium	/	1	/	1
Gymnophiona	Grandisoniidae	Indotyphlus	1	2	0.5	1
Gymnophiona	Grandisoniidae	Praslinia	1	1	1	1
Gymnophiona	Siphonopidae	Luetkenotyphlus	1	2	0.5	4
Gymnophiona	Siphonopidae	Microcaecilia	2	16	0.125	1
Gymnophiona	Siphonopidae	Siphonops	1	5	0.2	5
Gymnophiona	Dermophiidae	Dermophis	1	7	0.142857	1
Gymnophiona	Dermophiidae	Geotrypetes	1	3	0.333333	1
Gymnophiona	Dermophiidae	Gymnopis	1	2	0.5	1
Gymnophiona	Dermophiidae	Schistometopum	2	3	0.666667	1
Caudata	Cryptobranchidae	Andrias	2	5	0.4	2
Caudata	Cryptobranchidae	Cryptobranchus	1	1	1	2
Caudata	Hynobiidae	Batrachuperus	4	7	0.571429	2
Caudata	Hynobiidae	Hynobius	20	65	0.307692	2
Caudata	Hynobiidae	Liua	2	2	1	2
Caudata	Hynobiidae	Onychodactylus	3	12	0.25	2
Caudata	Hynobiidae	Pachyhynobius	1	1	1	2
Caudata	Hynobiidae	Paradactylodon	2	2	1	2
Caudata	Hynobiidae	Pseudohynobius	4	6	0.666667	2
Caudata	Hynobiidae	Ranodon	1	1	1	2
Caudata	Hynobiidae	Salamandrella	2	2	1	2
Caudata	Sirenidae	Pseudobranchus	1	2	0.5	2
Caudata	Sirenidae	Siren	2	4	0.5	2
Caudata	Dicamptodontidae	Dicamptodon	1	4	0.25	2
Caudata	Ambystomatidae	Ambystoma	11	32	0.34375	2
Caudata	Salamandridae	Calotriton	1	2	0.5	2
Caudata	Salamandridae	Chioglossa	1	1	1	2
Caudata	Salamandridae	Cynops	5	12	0.416667	2
Caudata	Salamandridae	Echinotriton	2	4	0.5	2
Caudata	Salamandridae	Euproctus	2	2	1	2
Caudata	Salamandridae	Ichthyosaura	1	1	1	2
Caudata	Salamandridae	Laotriton	1	1	1	2
Caudata	Salamandridae	Lissotriton	1	10	0.1	2
Caudata	Salamandridae	Lyciasalamandra	2	7	0.285714	2
Caudata	Salamandridae	Mertensiella	1	1	1	2
Caudata	Salamandridae	Neurergus	2	5	0.4	2
Caudata	Salamandridae	Notophthalmus	3	3	1	2
Caudata	Salamandridae	Ommatotriton	1	3	0.333333	2
Caudata	Salamandridae	Pachytriton	4	10	0.4	2
Caudata	Salamandridae	Paramesotriton	14	15	0.933333	2
Caudata	Salamandridae	Pleurodeles	2	3	0.666667	2
Caudata	Salamandridae	Salamandra	6	6	1	2
Caudata	Salamandridae	Salamandrina	1	2	0.5	2
Caudata	Salamandridae	Taricha	2	4	0.5	2
Caudata	Salamandridae	Triturus	7	9	0.777778	2
Caudata	Salamandridae	Tylototriton	11	38	0.289474	2/11
Caudata	Proteidae	Necturus	1	7	0.142857	2
Caudata	Proteidae	Proteus	1	1	1	2
Caudata	Rhyacotritonidae	Rhyacotriton	1	4	0.25	2
Caudata	Amphiumidae	Amphiuma	1	3	0.333333	2
Caudata	Plethodontidae	Aneides	3	10	0.3	6/7
Caudata	Plethodontidae	Batrachoseps	3	23	0.130435	2
Caudata	Plethodontidae	Bolitoglossa	/	139	/	1
Caudata	Plethodontidae	Desmognathus	2	39	0.0512821	2
Caudata	Plethodontidae	Ensatina	1	1	1	2
Caudata	Plethodontidae	Eurycea	2	34	0.0588235	2
Caudata	Plethodontidae	Gyrinophilus	2	4	0.5	2
Caudata	Plethodontidae	Hemidactylium	1	1	1	2
Caudata	Plethodontidae	Hydromantes	2	13	0.153846	2/8
Caudata	Plethodontidae	Karsenia	1	1	1	2
Caudata	Plethodontidae	Nototriton	1	22	0.0454545	2
Caudata	Plethodontidae	Oedipina	1	40	0.025	2
Caudata	Plethodontidae	Phaeognathus	1	1	1	2
Caudata	Plethodontidae	Plethodon	4	58	0.0689655	2/9
Caudata	Plethodontidae	Pseudotriton	1	2	0.5	2
Caudata	Plethodontidae	Stereochilus	1	1	1	10
Caudata	Plethodontidae	Thorius	/	29	/	2
Anura	Ascaphidae	Ascaphus	1	2	0.5	1
Anura	Leiopelmatidae	Leiopelma	2	3	0.666667	20
Anura	Bombinatoridae	Bombina	8	8	1	1
Anura	Alytidae	Alytes	1	6	0.166667	1
Anura	Alytidae	Discoglossus	2	5	0.4	1
Anura	Rhinophrynidae	Rhinophrynus	1	1	1	2
Anura	Pipidae	Hymenochirus	1	4	0.25	1
Anura	Pipidae	Pipa	6	7	0.857143	1/2
Anura	Pipidae	Pseudhymenochirus	1	1	1	1
Anura	Pipidae	Xenopus	29	29	1	1/2
Anura	Pelodytidae	Pelodytes	1	5	0.2	1
Anura	Pelobatidae	Pelobates	2	6	0.333333	1
Anura	Scaphiopodidae	Scaphiopus	2	3	0.666667	1
Anura	Scaphiopodidae	Spea	2	4	0.5	1
Anura	Megophryidae	Atympanophrys	2	3	0.666667	1
Anura	Megophryidae	Boulenophrys	4	68	0.0588235	1
Anura	Megophryidae	Brachytarsophrys	1	8	0.125	1
Anura	Megophryidae	Leptobrachella	3	93	0.0322581	13
Anura	Megophryidae	Leptobrachium	4	38	0.105263	14
Anura	Megophryidae	Megophrys	/	8	/	1
Anura	Megophryidae	Oreolalax	8	19	0.421053	1/14/15/16/18/19
Anura	Megophryidae	Scutiger	2	28	0.0714286	17
Anura	Heleophrynidae	Heleophryne	2	5	0.4	67
Anura	Calyptocephalellidae	Telmatobufo	1	4	0.25	21
Anura	Calyptocephalellidae	Calyptocephalella	1	1	1	21
Anura	Myobatrachidae	Crinia	1	17	0.0588235	80
Anura	Myobatrachidae	Taudactylus	1	6	0.166667	80
Anura	Myobatrachidae	Lechriodus	1	4	0.25	21
Anura	Myobatrachidae	Limnodynastes	1	11	0.0909091	21
Anura	Rhinodermatidae	Rhinoderma	1	2	0.5	21
Anura	Hylodidae	Hylodes	1	26	0.0384615	65
Anura	Alsodidae	Alsodes	1	19	0.0526316	21
Anura	Alsodidae	Eupsophus	2	6	0.333333	21
Anura	Odontophrynidae	Odontophrynus	1	11	0.0909091	21
Anura	Telmatobiidae	Telmatobius	3	63	0.047619	21
Anura	Hemiphractidae	Cryptobatrachus	/	7	/	48
Anura	Hemiphractidae	Gastrotheca	1	78	0.0128205	21
Anura	Ceratophryidae	Ceratophrys	1	8	0.125	21
Anura	Hylidae	Aplastodiscus	1	16	0.0625	21
Anura	Hylidae	Boana	18	101	0.178218	21/48
Anura	Hylidae	Bokermannohyla	1	33	0.030303	70/71
Anura	Hylidae	Dendropsophus	1	110	0.00909091	21
Anura	Hylidae	Dryaderces	1	2	0.5	21
Anura	Hylidae	Hyla	13	37	0.351351	21
Anura	Hylidae	Nyctimystes	1	32	0.03125	21
Anura	Hylidae	Nyctimystes	/	32	/	21
Anura	Hylidae	Osteocephalus	11	30	0.366667	21
Anura	Hylidae	Phyllomedusa	3	32	0.09375	21
Anura	Hylidae	Pseudis	1	7	0.142857	21
Anura	Hylidae	Tepuihyla	1	9	0.111111	21
Anura	Hylidae	Trachycephalus	1	16	0.0625	21
Anura	Dendrobatidae	Allobates	26	65	0.4	21
Anura	Dendrobatidae	Ameerega	1	35	0.0285714	21
Anura	Dendrobatidae	Anomaloglossus	16	32	0.5	21
Anura	Dendrobatidae	Dendrobates	3	5	0.6	21
Anura	Dendrobatidae	Hyloxalus	2	64	0.03125	21
Anura	Dendrobatidae	Mannophryne	2	20	0.1	21
Anura	Dendrobatidae	Phyllobates	1	5	0.2	21
Anura	Dendrobatidae	Ranitomeya	1	16	0.0625	89
Anura	Dendrobatidae	Rheobates	1	2	0.5	21
Anura	Eleutherodactylidae	Adelophryne	2	12	0.166667	21
Anura	Eleutherodactylidae	Diasporus	1	17	0.0588235	21
Anura	Eleutherodactylidae	Eleutherodactylus	1	207	0.00483092	21
Anura	Eleutherodactylidae	Phyzelaphryne	1	2	0.5	21
Anura	Brachycephalidae	Brachycephalus	11	40	0.275	21/23/24
Anura	Brachycephalidae	Ischnocnema	5	39	0.128205	22/25/26
Anura	Craugastoridae	Craugastor	2	126	0.015873	21
Anura	Craugastoridae	Haddadus	1	3	0.333333	21
Anura	Strabomantidae	Bryophryne	1	11	0.0909091	21
Anura	Strabomantidae	Holoaden	1	4	0.25	21
Anura	Strabomantidae	Noblella	1	16	0.0625	21
Anura	Strabomantidae	Niceforonia	1	15	0.0666667	85
Anura	Strabomantidae	Oreobates	1	27	0.037037	21
Anura	Strabomantidae	Phrynopus	1	37	0.027027	21
Anura	Strabomantidae	Pristimantis	34	600	0.0566667	21/48/81/82/83/84/86/87/88
Anura	Strabomantidae	Strabomantis	1	16	0.0625	21
Anura	Centrolenidae	Espadarana	1	5	0.2	21
Anura	Centrolenidae	Hyalinobatrachium	1	36	0.0277778	21
Anura	Leptodactylidae	Leptodactylus	3	83	0.0361446	21
Anura	Leptodactylidae	Pleurodema	1	16	0.0625	21
Anura	Bufonidae	Amazophrynella	4	13	0.307692	21
Anura	Bufonidae	Anaxyrus	3	25	0.12	21
Anura	Bufonidae	Atelopus	1	100	0.01	21
Anura	Bufonidae	Bufo	4	19	0.210526	21
Anura	Bufonidae	Bufotes	4	15	0.266667	21
Anura	Bufonidae	Dendrophryniscus	1	17	0.0588235	21
Anura	Bufonidae	Duttaphrynus	2	30	0.0666667	21
Anura	Bufonidae	Epidalea	1	1	1	21
Anura	Bufonidae	Frostius	1	2	0.5	21
Anura	Bufonidae	Leptophryne	1	3	0.333333	21
Anura	Bufonidae	Melanophryniscus	5	32	0.15625	21
Anura	Bufonidae	Oreophrynella	1	9	0.111111	21
Anura	Bufonidae	Osornophryne	1	11	0.0909091	21
Anura	Bufonidae	Rhaebo	1	14	0.0714286	21
Anura	Bufonidae	Rhinella	1	90	0.0111111	21
Anura	Bufonidae	Strauchbufo	1	1	1	21
Anura	Sooglossidae	Sooglossus	2	2	1	21
Anura	Microhylidae	Adelastes	1	1	1	21
Anura	Microhylidae	Anilany	1	1	1	21
Anura	Microhylidae	Callulops	1	28	0.0357143	21
Anura	Microhylidae	Chiasmocleis	1	37	0.027027	21
Anura	Microhylidae	Cophixalus	/	71	/	21
Anura	Microhylidae	Dyscophus	1	3	0.333333	21
Anura	Microhylidae	Elachistocleis	1	19	0.0526316	21
Anura	Microhylidae	Gastrophryne	1	4	0.25	21
Anura	Microhylidae	Glyphoglossus	1	10	0.1	21
Anura	Microhylidae	Hylophorbus	/	12	/	21
Anura	Microhylidae	Kalophrynus	2	28	0.0714286	57
Anura	Microhylidae	Kaloula	10	19	0.526316	21
Anura	Microhylidae	Mantophryne	1	5	0.2	21
Anura	Microhylidae	Microhyla	10	59	0.169492	21
Anura	Bufonidae	Oreophryne	/	9	/	21
Anura	Microhylidae	Otophryne	3	3	1	55
Anura	Microhylidae	Paradoxophyla	1	2	0.5	21
Anura	Microhylidae	Phrynomantis	1	6	0.166667	21
Anura	Microhylidae	Scaphiophryne	3	10	0.3	21
Anura	Microhylidae	Synapturanus	1	10	0.1	56
Anura	Microhylidae	Xenorhina	/	41	/	21
Anura	Hemisotidae	Hemisus	1	9	0.111111	79
Anura	Brevicipitidae	Breviceps	3	19	0.157895	61/62/63
Anura	Brevicipitidae	Callulina	1	9	0.111111	64
Anura	Hyperoliidae	Hyperolius	4	155	0.0258065	27/66
Anura	Arthroleptidae	Arthroleptis	1	48	0.0208333	27
Anura	Arthroleptidae	Cardioglossa	1	18	0.0555556	27
Anura	Arthroleptidae	Leptopelis	1	54	0.0185185	27
Anura	Arthroleptidae	Trichobatrachus	1	1	1	28
Anura	Ptychadenidae	Ptychadena	16	59	0.271186	21/60
Anura	Phrynobatrachidae	Phrynobatrachus	1	99	0.010101	21
Anura	Petropedetidae	Petropedetes	/	9	/	78
Anura	Pyxicephalidae	Pyxicephalus	1	4	0.25	58
Anura	Pyxicephalidae	Tomopterna	1	16	0.0625	21
Anura	Ceratobatrachidae	Cornufer	2	43	0.0465116	68/69
Anura	Ranixalidae	Indirana	1	15	0.0666667	21
Anura	Dicroglossidae	Euphlyctis	2	8	0.25	29
Anura	Dicroglossidae	Fejervarya	4	17	0.235294	30
Anura	Dicroglossidae	Hoplobatrachus	2	6	0.333333	31
Anura	Dicroglossidae	Limnonectes	4	77	0.0519481	35/36/40
Anura	Dicroglossidae	Minervarya	1	33	0.030303	32
Anura	Dicroglossidae	Nanorana	7	32	0.21875	33/34/40
Anura	Dicroglossidae	Phrynoglossus	2	12	0.166667	41
Anura	Dicroglossidae	Quasipaa	8	13	0.615385	37/38/39/40
Anura	Ranidae	Amnirana	1	13	0.0769231	49
Anura	Ranidae	Amolops	10	79	0.126582	21/52
Anura	Ranidae	Babina	2	2	1	51
Anura	Ranidae	Chalcorana	1	9	0.111111	54
Anura	Ranidae	Glandirana	3	6	0.5	21
Anura	Ranidae	Hydrophylax	1	4	0.25	21
Anura	Ranidae	Hylarana	1	11	0.0909091	21
Anura	Ranidae	Nidirana	4	18	0.222222	48/50
Anura	Ranidae	Odorrana	16	65	0.246154	43/44/45/48
Anura	Ranidae	Papurana	1	18	0.0555556	53
Anura	Ranidae	Pelophylax	12	26	0.461538	21
Anura	Ranidae	Rana	24	114	0.210526	21/42/46/47/48
Anura	Ranidae	Sylvirana	1	12	0.0833333	48
Anura	Mantellidae	Mantella	2	16	0.125	59
Anura	Rhacophoridae	Buergeria	2	6	0.333333	72
Anura	Rhacophoridae	Gracixalus	1	19	0.0526316	73
Anura	Rhacophoridae	Polypedates	5	24	0.208333	74/75
Anura	Rhacophoridae	Rhacophorus	4	45	0.0888889	74/77
Anura	Rhacophoridae	Zhangixalus	8	39	0.205128	74/76/77
The species coverage for each genus is summarized, which may be underestimated due to the inclusion of these unidentified samples denoted by slashes. Additionally, the mitochondrial genome architecture type for each of the 244 genera was listed with polymorphisms separated by slashes.
