# Supplementary material for: Enhanced dynamicity: evolutionary insights into amphibian mitogenomes architecture
Source: BMC Genomics. 2025 Mar 17;26:261. doi: 10.1186/s12864-025-11480-6 (PMC11917051; doi:10.1186/s12864-025-11480-6)
Supplement: Supplementary file 4 — Supplementary Table S4 [file 12864_2025_11480_MOESM4_ESM.xlsx]

## Sheet: Sheet1
Table S4 Mitochondrial Genome Architecture Types of 1777 Amphibian Samples
GenBank Accession Number	Order	Family	Genera	Species	mtA Type	Comparison	Error Type
KF540151	Gymnophiona	Rhinatrematidae	Epicrionops	Epicrionops cf. marmoratus UMMZ 190478	2		Correct
OD909593	Gymnophiona	Rhinatrematidae	Rhinatrema	Rhinatrema bivittatum	2	no annotation	no annotation
NC_006303/AY456252	Gymnophiona	Rhinatrematidae	Rhinatrema	Rhinatrema bivittatum	2		Correct
GQ244468	Gymnophiona	Rhinatrematidae	Rhinatrema	Rhinatrema nigrum	2	[0:rrnS->F], [1:V->rrnS], [2:rrnL->V], [3:L->rrnL], [4:nad1->L], [5:I->nad1], [6:-Q->I], [7:M->-Q], [8:nad2->M], [9:W->nad2], [10:-A->W], [11:-N->-A], [12:-C->-N], [13:-Y->-C], [14:cox1->-Y], [15:-S->cox1], [16:D->-S], [17:cox2->D], [18:K->cox2], [19:atp8->K], [20:atp6->atp8], [21:cox3->atp6], [22:G->cox3], [23:nad3->G], [24:R->nad3], [25:nad4l->R], [26:nad4->nad4l], [27:H->nad4], [28:S->H], [29:…	Missing
KF540148	Gymnophiona	Ichthyophiidae	Ichthyophis	Ichthyophis cf. asplenius ZRC 1.12502	1		Correct
NC_006404/AY458594	Gymnophiona	Ichthyophiidae	Ichthyophis	Ichthyophis kohtaoensis	1		Correct
NC_023511/KF540155	Gymnophiona	Ichthyophiidae	Ichthyophis	Ichthyophis bombayensis	1		Correct
NC_006302/AY456251	Gymnophiona	Ichthyophiidae	Ichthyophis	Ichthyophis glutinosus	1		Correct
NC_006305/AY456254	Gymnophiona	Ichthyophiidae	Uraeotyphlus	Uraeotyphlus cf. oxyurus MW-212	2		Correct
NC_023519/KF540164	Gymnophiona	Ichthyophiidae	Uraeotyphlus	Uraeotyphlus gansi	2		Correct
NC_019596/JN089398	Gymnophiona	Scolecomorphidae	Crotaphatrema	Crotaphatrema lamottei	1	[2:T->V], [3:-P->rrnL], [4:F->L], [5:V->nad1], [6:rrnL->I], [7:L->-Q], [8:nad1->M], [9:I->nad2], [10:-Q->W], [11:M->-A], [12:nad2->-N], [13:W->-C], [14:-A->-Y], [15:-N->cox1], [16:-C->-S], [17:-Y->D], [18:cox1->cox2], [19:-S->K], [20:D->atp8], [21:cox2->atp6], [22:atp8->cox3], [23:atp6->G], [24:cox3->nad3], [25:G->R], [26:nad3->nad4l], [27:R->nad4], [28:nad4l->H], [29:nad4->S], [30:H->L], [31:S->…	Missing
NC_006304/AY456253	Gymnophiona	Scolecomorphidae	Scolecomorphus	Scolecomorphus vittatus	1		Correct
NC_021369/HQ456771	Gymnophiona	Chikilidae	Chikila	Chikila fulleri	2		Correct
NC_020136/GQ244464	Gymnophiona	Herpelidae	Boulengerula	Boulengerula boulengeri	1		Correct
GQ244465	Gymnophiona	Herpelidae	Boulengerula	Boulengerula taitana	3	[0:rrnS->F], [1:V->rrnS], [2:rrnL->V], [3:L->rrnL], [4:nad1->L], [5:I->nad1], [6:-Q->I], [7:M->-Q], [8:nad2->M], [9:W->nad2], [10:-A->W], [11:-N->-A], [12:-C->-N], [13:-Y->-C], [14:cox1->-Y], [15:-S->cox1], [16:D->-S], [17:cox2->D], [18:K->cox2], [19:atp8->K], [20:atp6->atp8], [21:cox3->atp6], [22:G->cox3], [23:nad3->G], [24:R->nad3], [25:nad4l->R], [26:nad4->nad4l], [27:H->nad4], [28:S->H], [29:…	Missing
NC_020154/AY954504	Gymnophiona	Herpelidae	Boulengerula	Boulengerula taitana	3		Correct
NC_019586/HQ456774	Gymnophiona	Herpelidae	Herpele	Herpele squalostoma	1		Correct
NC_023508/KF540147	Gymnophiona	Caeciliidae	Caecilia	Caecilia gracilis	1		Correct
NC_023507/KF540146	Gymnophiona	Caeciliidae	Caecilia	Caecilia tentaculata	1		Correct
NC_020137/GQ244466	Gymnophiona	Caeciliidae	Caecilia	Caecilia volcani	1		Correct
NC_020142/GQ244474	Gymnophiona	Caeciliidae	Oscaecilia	Oscaecilia ochrocephala	1		Correct
NC_023509/KF540149	Gymnophiona	Typhlonectidae	Chthonerpeton	Chthonerpeton indistinctum	1		Correct
NC_023516/KF540161	Gymnophiona	Typhlonectidae	Potomotyphlus	Potomotyphlus kaupii	1		Correct
NC_002471/AF154051	Gymnophiona	Typhlonectidae	Typhlonectes	Typhlonectes natans	1		Correct
NC_006301/AY456250	Gymnophiona	Grandisoniidae	Gegeneophis	Gegeneophis ramaswamii	1	[0:rrnS->F], [1:V->rrnS], [2:rrnL->V], [3:L->rrnL], [4:nad1->L], [5:I->nad1], [6:-Q->I], [7:M->-Q], [8:nad2->M], [9:W->nad2], [10:-A->W], [11:-N->-A], [12:-C->-N], [13:-Y->-C], [14:cox1->-Y], [15:-S->cox1], [16:D->-S], [17:cox2->D], [18:K->cox2], [19:atp8->K], [20:atp6->atp8], [21:cox3->atp6], [22:G->cox3], [23:nad3->G], [24:R->nad3], [25:nad4l->R], [26:nad4->nad4l], [27:H->nad4], [28:S->H], [29:…	Missing
KU974367	Gymnophiona	Grandisoniidae	Grandisonia	Grandisonia alternans	1	[0:rrnS->F], [1:V->rrnS], [2:rrnL->V], [3:L->rrnL], [4:nad1->L], [5:I->nad1], [6:-Q->I], [7:M->-Q], [8:nad2->M], [9:W->nad2], [10:-A->W], [11:-N->-A], [12:-C->-N], [13:-Y->-C], [14:cox1->-Y], [15:-S->cox1], [16:D->-S], [17:cox2->D], [18:K->cox2], [19:atp8->K], [20:atp6->atp8], [21:cox3->atp6], [22:G->cox3], [23:nad3->G], [24:R->nad3], [25:nad4l->R], [26:nad4->nad4l], [27:H->nad4], [28:S->H], [29:…	Missing
GQ244470	Gymnophiona	Grandisoniidae	Grandisonia	Grandisonia alternans	1	[0:rrnS->F], [1:V->rrnS], [2:rrnL->V], [3:L->rrnL], [4:nad1->L], [5:I->nad1], [6:-Q->I], [7:M->-Q], [8:nad2->M], [9:W->nad2], [10:-A->W], [11:-N->-A], [12:-C->-N], [13:-Y->-C], [14:cox1->-Y], [15:-S->cox1], [16:D->-S], [17:cox2->D], [18:K->cox2], [19:atp8->K], [20:atp6->atp8], [21:cox3->atp6], [22:G->cox3], [23:nad3->G], [24:R->nad3], [25:nad4l->R], [26:nad4->nad4l], [27:H->nad4], [28:S->H], [29:…	Missing
KU753815	Gymnophiona	Grandisoniidae	Grandisonia	Grandisonia alternans	1	[0:rrnS->F], [1:V->rrnS], [2:rrnL->V], [3:L->rrnL], [4:nad1->L], [5:I->nad1], [6:-Q->I], [7:M->-Q], [8:nad2->M], [9:W->nad2], [10:-A->W], [11:-N->-A], [12:-C->-N], [13:-Y->-C], [14:cox1->-Y], [15:-S->cox1], [16:D->-S], [17:cox2->D], [18:K->cox2], [19:atp8->K], [20:atp6->atp8], [21:cox3->atp6], [22:G->cox3], [23:nad3->G], [24:R->nad3], [25:nad4l->R], [26:nad4->nad4l], [27:H->nad4], [28:S->H], [29:…	Missing
KU753811	Gymnophiona	Grandisoniidae	Grandisonia	Grandisonia alternans	1		Correct
KU753813	Gymnophiona	Grandisoniidae	Grandisonia	Grandisonia larvata	1	[25:nad4->R], [26:H->nad4l], [27:S->nad4], [28:L->H], [29:nad5->S], [30:-nad6->L], [31:-E->nad5], [32:cob->-nad6], [33:T->-E], [34:-P->cob], [35:None->T], [36:None->-P]	Missing
KU753816	Gymnophiona	Grandisoniidae	Grandisonia	Grandisonia sechellensis	1		Correct
NC_023510/KF540152	Gymnophiona	Grandisoniidae	Grandisonia	Grandisonia sechellensis	1		Correct
KU753817	Gymnophiona	Grandisoniidae	Hypogeophis	Hypogeophis brevis	1		Correct
KU753814	Gymnophiona	Grandisoniidae	Hypogeophis	Hypogeophis rostratus	1	[0:rrnS->F], [1:V->rrnS], [2:rrnL->V], [3:L->rrnL], [4:nad1->L], [5:nad2->nad1], [6:W->I], [7:-A->-Q], [8:-N->M], [9:-C->nad2], [10:-Y->W], [11:cox1->-A], [12:-S->-N], [13:D->-C], [14:cox2->-Y], [15:K->cox1], [16:atp8->-S], [17:atp6->D], [18:cox3->cox2], [19:nad3->K], [20:R->atp8], [21:nad4l->atp6], [22:nad4->cox3], [23:H->G], [24:S->nad3], [25:L->R], [26:nad5->nad4l], [27:-nad6->nad4], [28:cob->…	Missing
NC_020140/GQ244472	Gymnophiona	Grandisoniidae	Hypogeophis	Hypogeophis rostratus	1		Correct
KF540154	Gymnophiona	Grandisoniidae	Hypogeophis	Hypogeophis rostratus	1		Correct
KF540156	Gymnophiona	Grandisoniidae	Idiocranium	Idiocranium cf. russeli BMNH 2008.409	1		Correct
NC_023512/KF540157	Gymnophiona	Grandisoniidae	Indotyphlus	Indotyphlus maharashtraensis	1		Correct
GQ244475	Gymnophiona	Grandisoniidae	Praslinia	Praslinia cooperi	1	[0:rrnS->F], [1:V->rrnS], [2:rrnL->V], [3:L->rrnL], [4:nad1->L], [5:I->nad1], [6:-Q->I], [7:M->-Q], [8:nad2->M], [9:W->nad2], [10:-A->W], [11:-N->-A], [12:-C->-N], [13:-Y->-C], [14:cox1->-Y], [15:-S->cox1], [16:D->-S], [17:cox2->D], [18:K->cox2], [19:atp8->K], [20:atp6->atp8], [21:cox3->atp6], [22:G->cox3], [23:nad3->G], [24:R->nad3], [25:nad4l->R], [26:nad4->nad4l], [27:H->nad4], [28:S->H], [29:…	Missing
NC_023517/KF540162	Gymnophiona	Grandisoniidae	Praslinia	Praslinia cooperi	1		Correct
NC_023513/KF540158	Gymnophiona	Siphonopidae	Luetkenotyphlus	Luetkenotyphlus brasiliensis	4		Correct
NC_023514/KF540159	Gymnophiona	Siphonopidae	Microcaecilia	Microcaecilia dermatophaga	1		Correct
NC_020141/GQ244473	Gymnophiona	Siphonopidae	Microcaecilia	Microcaecilia sp. PZ-2009	1		Correct
NC_023515/KF540160	Gymnophiona	Siphonopidae	Microcaecilia	Microcaecilia unicolor	1		Correct
OD909600	Gymnophiona	Siphonopidae	Microcaecilia	Microcaecilia unicolor	1	no annotation	no annotation
NC_007911/AY954506	Gymnophiona	Siphonopidae	Siphonops	Siphonops annulatus	5		Correct
KF540150	Gymnophiona	Dermophiidae	Dermophis	Dermophis mexicanus	1		Correct
NC_020138/GQ244467	Gymnophiona	Dermophiidae	Dermophis	Dermophis mexicanus	1		Correct
OD909591	Gymnophiona	Dermophiidae	Geotrypetes	Geotrypetes seraphini	1	no annotation	no annotation
NC_020155/AY954505	Gymnophiona	Dermophiidae	Geotrypetes	Geotrypetes seraphini	1		Correct
GQ244469	Gymnophiona	Dermophiidae	Geotrypetes	Geotrypetes seraphini	1		Correct
NC_020139/GQ244471	Gymnophiona	Dermophiidae	Gymnopis	Gymnopis multiplicata	1		Correct
KF540153	Gymnophiona	Dermophiidae	Gymnopis	Gymnopis multiplicata	1		Correct
NC_023518/KF540163	Gymnophiona	Dermophiidae	Schistometopum	Schistometopum gregorii	1		Correct
GQ244476	Gymnophiona	Dermophiidae	Schistometopum	Schistometopum thomense	1		Correct
MK177470	Caudata	Cryptobranchidae	Andrias	Andrias davidianus	2	[0:rrnS->F], [1:V->rrnS], [2:rrnL->V], [3:L->rrnL], [4:nad1->L], [5:I->nad1], [6:-Q->I], [7:M->-Q], [8:nad2->M], [9:W->nad2], [10:-A->W], [11:-N->-A], [12:-C->-N], [13:-Y->-C], [14:cox1->-Y], [15:-S->cox1], [16:D->-S], [17:cox2->D], [18:K->cox2], [19:atp8->K], [20:atp6->atp8], [21:cox3->atp6], [22:nad3->cox3], [23:R->G], [24:nad4l->nad3], [25:nad4->R], [26:H->nad4l], [27:S->nad4], [28:L->H], [29:…	Missing
MK177469	Caudata	Cryptobranchidae	Andrias	Andrias davidianus	2		Correct
MK177471	Caudata	Cryptobranchidae	Andrias	Andrias davidianus	2		Correct
MK177473	Caudata	Cryptobranchidae	Andrias	Andrias davidianus	2	[28:S->H], [29:L->S], [30:nad5->L], [31:-nad6->nad5], [32:-E->-nad6], [33:cob->-E], [34:T->cob], [35:-P->T], [36:None->-P]	Missing
MK177464	Caudata	Cryptobranchidae	Andrias	Andrias davidianus	2		Correct
MK177472	Caudata	Cryptobranchidae	Andrias	Andrias davidianus	2		Correct
MK177465	Caudata	Cryptobranchidae	Andrias	Andrias davidianus	2		Correct
MK177476	Caudata	Cryptobranchidae	Andrias	Andrias davidianus	2	[28:S->H], [29:L->S], [30:nad5->L], [31:-nad6->nad5], [32:-E->-nad6], [33:cob->-E], [34:T->cob], [35:-P->T], [36:None->-P]	Missing
MK177466	Caudata	Cryptobranchidae	Andrias	Andrias davidianus	2		Correct
MK177462	Caudata	Cryptobranchidae	Andrias	Andrias davidianus	2		Correct
MK177467	Caudata	Cryptobranchidae	Andrias	Andrias davidianus	2		Correct
MK177477	Caudata	Cryptobranchidae	Andrias	Andrias davidianus	2		Correct
MK177475	Caudata	Cryptobranchidae	Andrias	Andrias davidianus	2		Correct
MK177463	Caudata	Cryptobranchidae	Andrias	Andrias davidianus	2		Correct
MK177461	Caudata	Cryptobranchidae	Andrias	Andrias davidianus	2	[28:S->H], [29:L->S], [30:nad5->L], [31:-nad6->nad5], [32:-E->-nad6], [33:cob->-E], [34:T->cob], [35:-P->T], [36:None->-P]	Missing
MK177468	Caudata	Cryptobranchidae	Andrias	Andrias davidianus	2		Correct
MK177474	Caudata	Cryptobranchidae	Andrias	Andrias davidianus	2		Correct
KX298242	Caudata	Cryptobranchidae	Andrias	Andrias davidianus	2		Correct
KU131041	Caudata	Cryptobranchidae	Andrias	Andrias davidianus	2		Correct
KU131050	Caudata	Cryptobranchidae	Andrias	Andrias davidianus	2		Correct
KU131052	Caudata	Cryptobranchidae	Andrias	Andrias davidianus	2		Correct
KU131054	Caudata	Cryptobranchidae	Andrias	Andrias davidianus	2		Correct
KU131051	Caudata	Cryptobranchidae	Andrias	Andrias davidianus	2		Correct
NC_004926/AJ492192	Caudata	Cryptobranchidae	Andrias	Andrias davidianus	2		Correct
KU131055	Caudata	Cryptobranchidae	Andrias	Andrias davidianus	2		Correct
KT119359	Caudata	Cryptobranchidae	Andrias	Andrias davidianus	2		Correct
KU131059	Caudata	Cryptobranchidae	Andrias	Andrias davidianus	2		Correct
KX268733	Caudata	Cryptobranchidae	Andrias	Andrias davidianus	2		Correct
KU131043	Caudata	Cryptobranchidae	Andrias	Andrias davidianus	2		Correct
KU131047	Caudata	Cryptobranchidae	Andrias	Andrias davidianus	2		Correct
KU131061	Caudata	Cryptobranchidae	Andrias	Andrias davidianus	2		Correct
KU131040	Caudata	Cryptobranchidae	Andrias	Andrias davidianus	2		Correct
KU131049	Caudata	Cryptobranchidae	Andrias	Andrias davidianus	2		Correct
KU131053	Caudata	Cryptobranchidae	Andrias	Andrias davidianus	2		Correct
KU131057	Caudata	Cryptobranchidae	Andrias	Andrias davidianus	2		Correct
KU131060	Caudata	Cryptobranchidae	Andrias	Andrias davidianus	2		Correct
KX298240	Caudata	Cryptobranchidae	Andrias	Andrias davidianus	2		Correct
KU131048	Caudata	Cryptobranchidae	Andrias	Andrias davidianus	2		Correct
KU131058	Caudata	Cryptobranchidae	Andrias	Andrias davidianus	2		Correct
KX298241	Caudata	Cryptobranchidae	Andrias	Andrias davidianus	2		Correct
KX298239	Caudata	Cryptobranchidae	Andrias	Andrias davidianus	2		Correct
KU131045	Caudata	Cryptobranchidae	Andrias	Andrias davidianus	2		Correct
KU131046	Caudata	Cryptobranchidae	Andrias	Andrias davidianus	2		Correct
KU131044	Caudata	Cryptobranchidae	Andrias	Andrias davidianus	2		Correct
KU131056	Caudata	Cryptobranchidae	Andrias	Andrias davidianus	2		Correct
KU131042	Caudata	Cryptobranchidae	Andrias	Andrias davidianus	2		Correct
NC_007446/AB208679	Caudata	Cryptobranchidae	Andrias	Andrias japonicus	2		Correct
GQ368662	Caudata	Cryptobranchidae	Cryptobranchus	Cryptobranchus alleganiensis	2	[25:nad4l->R], [26:nad4->nad4l], [27:H->nad4], [28:S->H], [29:L->S], [30:nad5->L], [31:-nad6->nad5], [32:-E->-nad6], [33:cob->-E], [34:T->cob], [35:-P->T], [36:None->-P]	Missing
NC_008077/DQ333809	Caudata	Hynobiidae	Batrachuperus	Batrachuperus londongensis	2		Correct
KP122337	Caudata	Hynobiidae	Batrachuperus	Batrachuperus pinchonii	2		Correct
KX757918	Caudata	Hynobiidae	Batrachuperus	Batrachuperus pinchonii	2		Correct
NC_008083/DQ333815	Caudata	Hynobiidae	Batrachuperus	Batrachuperus pinchonii	2		Correct
NC_045857/MN937258	Caudata	Hynobiidae	Batrachuperus	Batrachuperus sp. 2 PZ-2020	2		Correct
NC_008085/DQ333817	Caudata	Hynobiidae	Batrachuperus	Batrachuperus tibetanus	2		Correct
NC_012430/DQ333818	Caudata	Hynobiidae	Batrachuperus	Batrachuperus yenyuanensis	2		Correct
NC_008076/DQ333808	Caudata	Hynobiidae	Hynobius	Hynobius amjiensis	2		Correct
NC_009335/EF462213	Caudata	Hynobiidae	Hynobius	Hynobius arisanensis	2		Correct
HM036353	Caudata	Hynobiidae	Hynobius	Hynobius chinensis	2		Correct
NC_008088/DQ333819	Caudata	Hynobiidae	Hynobius	Hynobius chinensis	2		Correct
JQ710885	Caudata	Hynobiidae	Hynobius	Hynobius chinensis	2		Correct
LC538211	Caudata	Hynobiidae	Hynobius	Hynobius dunni	2	[23:nad3->G], [24:R->nad3], [25:nad4l->R], [26:nad4->nad4l], [27:H->nad4], [28:S->H], [29:L->S], [30:nad5->L], [31:-nad6->nad5], [32:-E->-nad6], [33:cob->-E], [34:-T->cob], [35:-P->T], [36:None->-P]	Missing
NC_008084/DQ333816	Caudata	Hynobiidae	Hynobius	Hynobius formosanus	2		Correct
NC_013762/GU384690	Caudata	Hynobiidae	Hynobius	Hynobius guabangshanensis	2		Correct
JQ929919	Caudata	Hynobiidae	Hynobius	Hynobius hidamontanus	2	[36:None->-P]	Missing
NC_026032/JQ929920	Caudata	Hynobiidae	Hynobius	Hynobius kimurae	2		Correct
NC_008079/DQ333811	Caudata	Hynobiidae	Hynobius	Hynobius leechii	2		Correct
JQ929921	Caudata	Hynobiidae	Hynobius	Hynobius lichenatus	2		Correct
OP133273	Caudata	Hynobiidae	Hynobius	Hynobius maoershanensis	2		Correct
NC_023789/KF974475	Caudata	Hynobiidae	Hynobius	Hynobius maoershanensis	2		Correct
HM036355	Caudata	Hynobiidae	Hynobius	Hynobius maoershanensis	2	[32:nad5->-nad6], [33:-nad6->-E], [34:-E->cob], [35:cob->T], [36:T->-P], [37:-P->None]	Missing
NC_020650/HM036356	Caudata	Hynobiidae	Hynobius	Hynobius nebulosus	2		Correct
NC_026033/JQ929922	Caudata	Hynobiidae	Hynobius	Hynobius nigrescens	2		Correct
NC_010224/EF201847	Caudata	Hynobiidae	Hynobius	Hynobius quelpaertensis	2		Correct
HM036352	Caudata	Hynobiidae	Hynobius	Hynobius quelpaertensis	2		Correct
HM036351	Caudata	Hynobiidae	Hynobius	Hynobius retardatus	2	[2:rrnS->V], [3:V->rrnL], [4:rrnL->L], [5:L->nad1], [6:nad1->I], [7:I->-Q], [8:-Q->M], [9:M->nad2], [10:nad2->W], [11:W->-A], [12:-A->-N], [13:-N->-C], [14:-C->-Y], [15:-Y->cox1], [16:cox1->-S], [17:-S->D], [18:D->cox2], [19:cox2->K], [20:K->atp8], [21:atp8->atp6], [22:atp6->cox3], [23:cox3->G], [24:G->nad3], [25:nad3->R], [26:R->nad4l], [27:nad4l->nad4], [28:nad4->H], [29:H->S], [30:S->L], [31:L…	Missing
HM036357	Caudata	Hynobiidae	Hynobius	Hynobius tokyoensis	2	[2:rrnS->V], [3:V->rrnL], [4:rrnL->L], [5:L->nad1], [6:nad1->I], [7:I->-Q], [8:-Q->M], [9:M->nad2], [10:nad2->W], [11:W->-A], [12:-A->-N], [13:-N->-C], [14:-C->-Y], [15:-Y->cox1], [16:cox1->-S], [17:-S->D], [18:D->cox2], [19:cox2->K], [20:K->atp8], [21:atp8->atp6], [22:atp6->cox3], [23:cox3->G], [24:G->nad3], [25:nad3->R], [26:R->nad4l], [27:nad4l->nad4], [28:nad4->H], [29:H->S], [30:S->L], [31:L…	Missing
JQ929923	Caudata	Hynobiidae	Hynobius	Hynobius tsuensis	2		Correct
MN242821	Caudata	Hynobiidae	Hynobius	Hynobius unisacculus	2		Correct
NC_045210/MN419307	Caudata	Hynobiidae	Hynobius	Hynobius unisacculus	2		Correct
JN415127	Caudata	Hynobiidae	Hynobius	Hynobius yangi	2		Correct
NC_013825/FJ594965	Caudata	Hynobiidae	Hynobius	Hynobius yangi	2		Correct
NC_020649/HM036354	Caudata	Hynobiidae	Hynobius	Hynobius yiwuensis	2		Correct
NC_008078/DQ333810	Caudata	Hynobiidae	Liua	Liua shihi	2		Correct
KP233806	Caudata	Hynobiidae	Liua	Liua tsinpaensis	2		Correct
NC_008081/DQ333813	Caudata	Hynobiidae	Liua	Liua tsinpaensis	2		Correct
NC_008089/DQ333820	Caudata	Hynobiidae	Onychodactylus	Onychodactylus fischeri	2		Correct
NC_026853/KJ627181	Caudata	Hynobiidae	Onychodactylus	Onychodactylus zhangyapingi	2		Correct
MW289007	Caudata	Hynobiidae	Onychodactylus	Onychodactylus zhaoermii	2		Correct
MW289016	Caudata	Hynobiidae	Onychodactylus	Onychodactylus zhaoermii	2		Correct
MW289031	Caudata	Hynobiidae	Onychodactylus	Onychodactylus zhaoermii	2		Correct
MW289023	Caudata	Hynobiidae	Onychodactylus	Onychodactylus zhaoermii	2		Correct
MW289030	Caudata	Hynobiidae	Onychodactylus	Onychodactylus zhaoermii	2		Correct
MW289017	Caudata	Hynobiidae	Onychodactylus	Onychodactylus zhaoermii	2		Correct
MW289012	Caudata	Hynobiidae	Onychodactylus	Onychodactylus zhaoermii	2		Correct
MW289014	Caudata	Hynobiidae	Onychodactylus	Onychodactylus zhaoermii	2		Correct
MW289015	Caudata	Hynobiidae	Onychodactylus	Onychodactylus zhaoermii	2		Correct
MW289009	Caudata	Hynobiidae	Onychodactylus	Onychodactylus zhaoermii	2		Correct
MW289013	Caudata	Hynobiidae	Onychodactylus	Onychodactylus zhaoermii	2		Correct
MW289018	Caudata	Hynobiidae	Onychodactylus	Onychodactylus zhaoermii	2		Correct
MW289020	Caudata	Hynobiidae	Onychodactylus	Onychodactylus zhaoermii	2		Correct
MW289021	Caudata	Hynobiidae	Onychodactylus	Onychodactylus zhaoermii	2		Correct
MW289026	Caudata	Hynobiidae	Onychodactylus	Onychodactylus zhaoermii	2		Correct
MW289027	Caudata	Hynobiidae	Onychodactylus	Onychodactylus zhaoermii	2		Correct
MW289032	Caudata	Hynobiidae	Onychodactylus	Onychodactylus zhaoermii	2		Correct
MW289033	Caudata	Hynobiidae	Onychodactylus	Onychodactylus zhaoermii	2		Correct
MW289034	Caudata	Hynobiidae	Onychodactylus	Onychodactylus zhaoermii	2		Correct
MW289037	Caudata	Hynobiidae	Onychodactylus	Onychodactylus zhaoermii	2		Correct
MW289011	Caudata	Hynobiidae	Onychodactylus	Onychodactylus zhaoermii	2		Correct
MW289022	Caudata	Hynobiidae	Onychodactylus	Onychodactylus zhaoermii	2		Correct
MW289008	Caudata	Hynobiidae	Onychodactylus	Onychodactylus zhaoermii	2		Correct
MW289025	Caudata	Hynobiidae	Onychodactylus	Onychodactylus zhaoermii	2		Correct
MW289028	Caudata	Hynobiidae	Onychodactylus	Onychodactylus zhaoermii	2		Correct
MW289036	Caudata	Hynobiidae	Onychodactylus	Onychodactylus zhaoermii	2		Correct
MW289010	Caudata	Hynobiidae	Onychodactylus	Onychodactylus zhaoermii	2		Correct
MW289029	Caudata	Hynobiidae	Onychodactylus	Onychodactylus zhaoermii	2		Correct
MW289035	Caudata	Hynobiidae	Onychodactylus	Onychodactylus zhaoermii	2		Correct
MW289019	Caudata	Hynobiidae	Onychodactylus	Onychodactylus zhaoermii	2		Correct
MW289024	Caudata	Hynobiidae	Onychodactylus	Onychodactylus zhaoermii	2		Correct
MW289006	Caudata	Hynobiidae	Onychodactylus	Onychodactylus zhaoermii	2		Correct
NC_026854/KJ627182	Caudata	Hynobiidae	Onychodactylus	Onychodactylus zhaoermii	2		Correct
MK890393	Caudata	Hynobiidae	Pachyhynobius	Pachyhynobius shangchengensis	2		Correct
NC_008080/DQ333812	Caudata	Hynobiidae	Pachyhynobius	Pachyhynobius shangchengensis	2		Correct
MK890388	Caudata	Hynobiidae	Pachyhynobius	Pachyhynobius shangchengensis	2		Correct
MK890389	Caudata	Hynobiidae	Pachyhynobius	Pachyhynobius shangchengensis	2		Correct
MK890390	Caudata	Hynobiidae	Pachyhynobius	Pachyhynobius shangchengensis	2		Correct
MK890391	Caudata	Hynobiidae	Pachyhynobius	Pachyhynobius shangchengensis	2		Correct
MK890392	Caudata	Hynobiidae	Pachyhynobius	Pachyhynobius shangchengensis	2		Correct
MK890394	Caudata	Hynobiidae	Pachyhynobius	Pachyhynobius shangchengensis	2		Correct
MK890395	Caudata	Hynobiidae	Pachyhynobius	Pachyhynobius shangchengensis	2		Correct
MK890396	Caudata	Hynobiidae	Pachyhynobius	Pachyhynobius shangchengensis	2		Correct
MK890398	Caudata	Hynobiidae	Pachyhynobius	Pachyhynobius shangchengensis	2		Correct
MK890399	Caudata	Hynobiidae	Pachyhynobius	Pachyhynobius shangchengensis	2		Correct
MK890400	Caudata	Hynobiidae	Pachyhynobius	Pachyhynobius shangchengensis	2		Correct
MK890370	Caudata	Hynobiidae	Pachyhynobius	Pachyhynobius shangchengensis	2		Correct
MK890371	Caudata	Hynobiidae	Pachyhynobius	Pachyhynobius shangchengensis	2		Correct
MK890397	Caudata	Hynobiidae	Pachyhynobius	Pachyhynobius shangchengensis	2		Correct
MK890367	Caudata	Hynobiidae	Pachyhynobius	Pachyhynobius shangchengensis	2		Correct
MK890369	Caudata	Hynobiidae	Pachyhynobius	Pachyhynobius shangchengensis	2		Correct
MK890373	Caudata	Hynobiidae	Pachyhynobius	Pachyhynobius shangchengensis	2		Correct
MK890374	Caudata	Hynobiidae	Pachyhynobius	Pachyhynobius shangchengensis	2		Correct
MK890376	Caudata	Hynobiidae	Pachyhynobius	Pachyhynobius shangchengensis	2		Correct
MK890379	Caudata	Hynobiidae	Pachyhynobius	Pachyhynobius shangchengensis	2		Correct
MK890380	Caudata	Hynobiidae	Pachyhynobius	Pachyhynobius shangchengensis	2		Correct
MK890381	Caudata	Hynobiidae	Pachyhynobius	Pachyhynobius shangchengensis	2		Correct
MK890366	Caudata	Hynobiidae	Pachyhynobius	Pachyhynobius shangchengensis	2		Correct
MK890368	Caudata	Hynobiidae	Pachyhynobius	Pachyhynobius shangchengensis	2		Correct
MK890375	Caudata	Hynobiidae	Pachyhynobius	Pachyhynobius shangchengensis	2		Correct
MK890378	Caudata	Hynobiidae	Pachyhynobius	Pachyhynobius shangchengensis	2		Correct
MK890383	Caudata	Hynobiidae	Pachyhynobius	Pachyhynobius shangchengensis	2		Correct
MK890384	Caudata	Hynobiidae	Pachyhynobius	Pachyhynobius shangchengensis	2		Correct
MK890385	Caudata	Hynobiidae	Pachyhynobius	Pachyhynobius shangchengensis	2		Correct
MK890386	Caudata	Hynobiidae	Pachyhynobius	Pachyhynobius shangchengensis	2		Correct
MK890372	Caudata	Hynobiidae	Pachyhynobius	Pachyhynobius shangchengensis	2		Correct
MK890377	Caudata	Hynobiidae	Pachyhynobius	Pachyhynobius shangchengensis	2		Correct
MK890382	Caudata	Hynobiidae	Pachyhynobius	Pachyhynobius shangchengensis	2		Correct
MK890387	Caudata	Hynobiidae	Pachyhynobius	Pachyhynobius shangchengensis	2		Correct
NC_008090/DQ333821	Caudata	Hynobiidae	Paradactylodon	Paradactylodon mustersi	2		Correct
MK737946	Caudata	Hynobiidae	Paradactylodon	Paradactylodon persicus	2		Correct
NC_008091/DQ333822	Caudata	Hynobiidae	Paradactylodon	Paradactylodon persicus	2		Correct
MK737945	Caudata	Hynobiidae	Paradactylodon	Paradactylodon persicus	2		Correct
NC_020635/FJ532059	Caudata	Hynobiidae	Pseudohynobius	Pseudohynobius flavomaculatus	2		Correct
MT476485	Caudata	Hynobiidae	Pseudohynobius	Pseudohynobius flavomaculatus	2		Correct
NC_026698/KP281272	Caudata	Hynobiidae	Pseudohynobius	Pseudohynobius jinfo	2		Correct
NC_020634/FJ532058	Caudata	Hynobiidae	Pseudohynobius	Pseudohynobius puxiongensis	2		Correct
NC_021001/FJ532060	Caudata	Hynobiidae	Pseudohynobius	Pseudohynobius shuichengensis	2		Correct
NC_004021/AJ419960	Caudata	Hynobiidae	Ranodon	Ranodon sibiricus	2		Correct
JX508756	Caudata	Hynobiidae	Salamandrella	Salamandrella keyserlingii	2		Correct
JX508763	Caudata	Hynobiidae	Salamandrella	Salamandrella keyserlingii	2		Correct
JX508739	Caudata	Hynobiidae	Salamandrella	Salamandrella keyserlingii	2		Correct
JX508746	Caudata	Hynobiidae	Salamandrella	Salamandrella keyserlingii	2		Correct
JX508747	Caudata	Hynobiidae	Salamandrella	Salamandrella keyserlingii	2		Correct
JX508748	Caudata	Hynobiidae	Salamandrella	Salamandrella keyserlingii	2		Correct
JX508749	Caudata	Hynobiidae	Salamandrella	Salamandrella keyserlingii	2		Correct
JX508750	Caudata	Hynobiidae	Salamandrella	Salamandrella keyserlingii	2		Correct
JX508751	Caudata	Hynobiidae	Salamandrella	Salamandrella keyserlingii	2		Correct
JX508754	Caudata	Hynobiidae	Salamandrella	Salamandrella keyserlingii	2		Correct
JX508761	Caudata	Hynobiidae	Salamandrella	Salamandrella keyserlingii	2		Correct
JX508742	Caudata	Hynobiidae	Salamandrella	Salamandrella keyserlingii	2		Correct
JX508743	Caudata	Hynobiidae	Salamandrella	Salamandrella keyserlingii	2		Correct
JX508744	Caudata	Hynobiidae	Salamandrella	Salamandrella keyserlingii	2		Correct
JX508745	Caudata	Hynobiidae	Salamandrella	Salamandrella keyserlingii	2		Correct
JX508752	Caudata	Hynobiidae	Salamandrella	Salamandrella keyserlingii	2		Correct
JX508753	Caudata	Hynobiidae	Salamandrella	Salamandrella keyserlingii	2		Correct
JX508755	Caudata	Hynobiidae	Salamandrella	Salamandrella keyserlingii	2		Correct
JX508757	Caudata	Hynobiidae	Salamandrella	Salamandrella keyserlingii	2		Correct
JX508758	Caudata	Hynobiidae	Salamandrella	Salamandrella keyserlingii	2		Correct
JX508759	Caudata	Hynobiidae	Salamandrella	Salamandrella keyserlingii	2		Correct
JX508760	Caudata	Hynobiidae	Salamandrella	Salamandrella keyserlingii	2		Correct
NC_008082/DQ333814	Caudata	Hynobiidae	Salamandrella	Salamandrella keyserlingii	2		Correct
JX508740	Caudata	Hynobiidae	Salamandrella	Salamandrella keyserlingii	2		Correct
JX508764	Caudata	Hynobiidae	Salamandrella	Salamandrella keyserlingii	2		Correct
JX508741	Caudata	Hynobiidae	Salamandrella	Salamandrella keyserlingii	2		Correct
JX508762	Caudata	Hynobiidae	Salamandrella	Salamandrella keyserlingii	2		Correct
NC_021106/JX508765	Caudata	Hynobiidae	Salamandrella	Salamandrella tridactyla	2		Correct
GQ368660	Caudata	Sirenidae	Pseudobranchus	Pseudobranchus axanthus	2	[36:None->-P]	Missing
GQ368661	Caudata	Sirenidae	Siren	Siren intermedia	2		Correct
MH888024	Caudata	Sirenidae	Siren	Siren intermedia	2		Correct
KU904484	Caudata	Sirenidae	Siren	Siren intermedia	2		Correct
KU904485	Caudata	Sirenidae	Siren	Siren intermedia	2	[13:C->-C], [14:Y->-Y], [16:S->-S]	Wrong strand
KU904489	Caudata	Sirenidae	Siren	Siren intermedia	2		Correct
KU904486	Caudata	Sirenidae	Siren	Siren intermedia	2	[13:C->-C], [14:Y->-Y]	Wrong strand
KU904482	Caudata	Sirenidae	Siren	Siren intermedia	2		Correct
KU871392	Caudata	Sirenidae	Siren	Siren intermedia	2		Correct
KU904483	Caudata	Sirenidae	Siren	Siren intermedia	2		Correct
KU904487	Caudata	Sirenidae	Siren	Siren intermedia	2		Correct
NC_036927/KU904488	Caudata	Sirenidae	Siren	Siren lacertina	2	[14:Y->-Y]	Wrong strand
GQ368657	Caudata	Dicamptodontidae	Dicamptodon	Dicamptodon aterrimus	2		Correct
NC_006888/AY659993	Caudata	Ambystomatidae	Ambystoma	Ambystoma andersoni	2	[33:E->-E]	Wrong strand
GU078470	Caudata	Ambystomatidae	Ambystoma	Ambystoma barbouri	2		Correct
NC_014568/GU078469	Caudata	Ambystomatidae	Ambystoma	Ambystoma barbouri	2		Correct
NC_027501/KP289200	Caudata	Ambystomatidae	Ambystoma	Ambystoma bishopi	2		Correct
NC_006890/AY659995	Caudata	Ambystomatidae	Ambystoma	Ambystoma californiense	2	[16:S->-S]	Wrong strand
NC_006889/AY659994	Caudata	Ambystomatidae	Ambystoma	Ambystoma dumerilii	2	[7:Q->-Q]	Wrong strand
NC_006330/AY728218	Caudata	Ambystomatidae	Ambystoma	Ambystoma laterale	2		Correct
KP013120	Caudata	Ambystomatidae	Ambystoma	Ambystoma mavortium	2		Correct
NC_005797/AJ584639	Caudata	Ambystomatidae	Ambystoma	Ambystoma mexicanum	2		Correct
AY659991	Caudata	Ambystomatidae	Ambystoma	Ambystoma mexicanum	2		Correct
NC_039182/MG822788	Caudata	Ambystomatidae	Ambystoma	Ambystoma talpoideum	2		Correct
NC_014571/GU078471	Caudata	Ambystomatidae	Ambystoma	Ambystoma texanum	2		Correct
NC_006887/AY659992	Caudata	Ambystomatidae	Ambystoma	Ambystoma tigrinum	2		Correct
NC_014572/GU078472	Caudata	Ambystomatidae	Ambystoma	Ambystoma unisexual lineage LJJJ	2		Correct
EU880307	Caudata	Salamandridae	Calotriton	Calotriton asper	2	[19:atp8->K], [20:atp6->atp8], [21:cox3->atp6], [22:G->cox3], [23:nad3->G], [24:R->nad3], [25:nad4l->R], [26:nad4->nad4l], [27:H->nad4], [28:S->H], [29:L->S], [30:nad5->L], [31:-nad6->nad5], [32:-E->-nad6], [33:cob->-E], [34:T->cob], [35:-P->T], [36:None->-P]	Missing
EU880308	Caudata	Salamandridae	Chioglossa	Chioglossa lusitanica	2	[19:atp8->K], [20:atp6->atp8], [21:cox3->atp6], [22:G->cox3], [23:nad3->G], [24:R->nad3], [25:nad4l->R], [26:nad4->nad4l], [27:H->nad4], [28:S->H], [29:L->S], [30:nad5->L], [31:-nad6->nad5], [32:-E->-nad6], [33:cob->-E], [34:T->cob], [35:-P->T], [36:None->-P]	Missing
EU880309	Caudata	Salamandridae	Cynops	Cynops cyanurus	2	[25:nad4l->R], [26:nad4->nad4l], [27:H->nad4], [28:S->H], [29:L->S], [30:nad5->L], [31:-nad6->nad5], [32:-E->-nad6], [33:cob->-E], [34:T->cob], [35:-P->T], [36:None->-P]	Missing
KY418068	Caudata	Salamandridae	Cynops	Cynops cyanurus	2		Correct
MF037878	Caudata	Salamandridae	Cynops	Cynops cyanurus	2	[7:Q->-Q]	Wrong strand
EU880310	Caudata	Salamandridae	Cynops	Cynops ensicauda	2	[19:atp8->K], [20:atp6->atp8], [21:cox3->atp6], [22:G->cox3], [23:nad3->G], [24:nad4l->nad3], [25:nad4->R], [26:H->nad4l], [27:S->nad4], [28:L->H], [29:nad5->S], [30:-nad6->L], [31:-E->nad5], [32:cob->-nad6], [33:T->-E], [34:-P->cob], [35:None->T], [36:None->-P]	Missing
NC_069816/ON357943	Caudata	Salamandridae	Cynops	Cynops orientalis	2		Correct
KY399474	Caudata	Salamandridae	Cynops	Cynops orientalis	2		Correct
EU880311	Caudata	Salamandridae	Cynops	Cynops orientalis	2		Correct
EU880312	Caudata	Salamandridae	Cynops	Cynops orphicus	2		Correct
EU880313	Caudata	Salamandridae	Cynops	Cynops pyrrhogaster	2	[16:D->-S], [17:cox2->D], [18:K->cox2], [19:atp8->K], [20:atp6->atp8], [21:cox3->atp6], [22:G->cox3], [23:nad3->G], [24:nad4l->nad3], [25:nad4->R], [26:H->nad4l], [27:S->nad4], [28:L->H], [29:nad5->S], [30:-nad6->L], [31:-E->nad5], [32:cob->-nad6], [33:T->-E], [34:-P->cob], [35:None->T], [36:None->-P]	Missing
NC_017870/AB689008	Caudata	Salamandridae	Echinotriton	Echinotriton andersoni	2		Correct
EU880314	Caudata	Salamandridae	Echinotriton	Echinotriton andersoni	2		Correct
EU880315	Caudata	Salamandridae	Echinotriton	Echinotriton chinhaiensis	2	[19:atp8->K], [20:atp6->atp8], [21:cox3->atp6], [22:G->cox3], [23:nad3->G], [24:nad4l->nad3], [25:nad4->R], [26:H->nad4l], [27:S->nad4], [28:L->H], [29:nad5->S], [30:-nad6->L], [31:-E->nad5], [32:cob->-nad6], [33:T->-E], [34:-P->cob], [35:None->T], [36:None->-P]	Missing
EU880316	Caudata	Salamandridae	Euproctus	Euproctus montanus	2		Correct
EU880317	Caudata	Salamandridae	Euproctus	Euproctus platycephalus	2	[25:nad4l->R], [26:nad4->nad4l], [27:H->nad4], [28:S->H], [29:L->S], [30:nad5->L], [31:-nad6->nad5], [32:-E->-nad6], [33:cob->-E], [34:T->cob], [35:-P->T], [36:None->-P]	Missing
EU880335	Caudata	Salamandridae	Ichthyosaura	Ichthyosaura alpestris	2		Correct
EU880328	Caudata	Salamandridae	Laotriton	Laotriton laoensis	2		Correct
MN122878	Caudata	Salamandridae	Lissotriton	Lissotriton vulgaris	2		Correct
EU880339	Caudata	Salamandridae	Lissotriton	Lissotriton vulgaris	2		Correct
NC_002756/AF154053	Caudata	Salamandridae	Lyciasalamandra	Lyciasalamandra atifi	2		Correct
EU880318	Caudata	Salamandridae	Lyciasalamandra	Lyciasalamandra flavimembris	2	[19:atp8->K], [20:atp6->atp8], [21:cox3->atp6], [22:G->cox3], [23:nad3->G], [24:nad4l->nad3], [25:nad4->R], [26:H->nad4l], [27:S->nad4], [28:L->H], [29:nad5->S], [30:-nad6->L], [31:-E->nad5], [32:cob->-nad6], [33:T->-E], [34:-P->cob], [35:None->T], [36:None->-P]	Missing
EU880319	Caudata	Salamandridae	Mertensiella	Mertensiella caucasica	2		Correct
EU880320	Caudata	Salamandridae	Neurergus	Neurergus kaiseri	2	[25:nad4l->R], [26:nad4->nad4l], [27:H->nad4], [28:S->H], [29:L->S], [30:nad5->L], [31:-nad6->nad5], [32:-E->-nad6], [33:cob->-E], [34:T->cob], [35:-P->T], [36:None->-P]	Missing
EU880321	Caudata	Salamandridae	Neurergus	Neurergus strauchii	2	[25:nad4l->R], [26:nad4->nad4l], [27:H->nad4], [28:S->H], [29:L->S], [30:nad5->L], [31:-nad6->nad5], [32:-E->-nad6], [33:cob->-E], [34:T->cob], [35:-P->T], [36:None->-P]	Missing
EU880322	Caudata	Salamandridae	Notophthalmus	Notophthalmus meridionalis	2	[19:atp8->K], [20:atp6->atp8], [21:cox3->atp6], [22:G->cox3], [23:nad3->G], [24:nad4l->nad3], [25:nad4->R], [26:H->nad4l], [27:S->nad4], [28:L->H], [29:nad5->S], [30:-nad6->L], [31:-E->nad5], [32:cob->-nad6], [33:T->-E], [34:-P->cob], [35:None->T], [36:None->-P]	Missing
MH367839	Caudata	Salamandridae	Notophthalmus	Notophthalmus meridionalis	2	[16:H->-S], [17:S->D], [18:L->cox2], [19:nad5->K], [20:-nad6->atp8], [21:-E->atp6], [22:cob->cox3], [23:T->G], [24:-P->nad3], [25:None->R], [26:None->nad4l], [27:None->nad4], [28:None->H], [29:None->S], [30:None->L], [31:None->nad5], [32:None->-nad6], [33:None->-E], [34:None->cob], [35:None->T], [36:None->-P]	Missing
MH367838	Caudata	Salamandridae	Notophthalmus	Notophthalmus meridionalis	2		Correct
MH367840	Caudata	Salamandridae	Notophthalmus	Notophthalmus meridionalis	2		Correct
MH367841	Caudata	Salamandridae	Notophthalmus	Notophthalmus meridionalis	2		Correct
MH367844	Caudata	Salamandridae	Notophthalmus	Notophthalmus meridionalis	2		Correct
MH367843	Caudata	Salamandridae	Notophthalmus	Notophthalmus meridionalis	2		Correct
MH367842	Caudata	Salamandridae	Notophthalmus	Notophthalmus meridionalis	2		Correct
NC_028278/KP013091	Caudata	Salamandridae	Notophthalmus	Notophthalmus perstriatus	2	[14:Y->-Y]	Wrong strand
EU880323	Caudata	Salamandridae	Notophthalmus	Notophthalmus viridescens	2		Correct
EU880338	Caudata	Salamandridae	Ommatotriton	Ommatotriton vittatus	2	[25:nad4l->R], [26:nad4->nad4l], [27:H->nad4], [28:S->H], [29:L->S], [30:nad5->L], [31:-nad6->nad5], [32:-E->-nad6], [33:cob->-E], [34:T->cob], [35:-P->T], [36:None->-P]	Missing
EU880324	Caudata	Salamandridae	Pachytriton	Pachytriton brevipes	2		Correct
MW004669	Caudata	Salamandridae	Pachytriton	Pachytriton brevipes	2		Correct
NC_053711/MT993830	Caudata	Salamandridae	Pachytriton	Pachytriton brevipes	2		Correct
NC_029345/KT899979	Caudata	Salamandridae	Pachytriton	Pachytriton feii	2	[16:S->-S]	Wrong strand
ON357942	Caudata	Salamandridae	Pachytriton	Pachytriton feii	2		Correct
NC_054199/MN073499	Caudata	Salamandridae	Pachytriton	Pachytriton granulosus	2		Correct
MW056200	Caudata	Salamandridae	Pachytriton	Pachytriton granulosus	2		Correct
MW004651	Caudata	Salamandridae	Pachytriton	Pachytriton inexpectatus	2	no annotation	no annotation
ON357939	Caudata	Salamandridae	Paramesotriton	Paramesotriton aurantius	2	[0:rrnS->F], [1:V->rrnS], [2:rrnL->V], [3:L->rrnL], [4:nad1->L], [5:I->nad1], [6:-Q->I], [7:M->-Q], [8:nad2->M], [9:W->nad2], [10:-A->W], [11:-N->-A], [12:-C->-N], [13:-Y->-C], [14:cox1->-Y], [15:-S->cox1], [16:D->-S], [17:cox2->D], [18:K->cox2], [19:atp8->K], [20:atp6->atp8], [21:cox3->atp6], [22:G->cox3], [23:nad3->G], [24:R->nad3], [25:nad4l->R], [26:nad4->nad4l], [27:H->nad4], [28:S->H], [29:…	Missing
NC_053903/MW056201	Caudata	Salamandridae	Paramesotriton	Paramesotriton aurantius	2		Correct
EU880326	Caudata	Salamandridae	Paramesotriton	Paramesotriton caudopunctatus	2	[25:nad4l->R], [26:nad4->nad4l], [27:H->nad4], [28:S->H], [29:L->S], [30:nad5->L], [31:-nad6->nad5], [32:-E->-nad6], [33:cob->-E], [34:T->cob], [35:-P->T], [36:None->-P]	Missing
NC_069813/ON357930	Caudata	Salamandridae	Paramesotriton	Paramesotriton caudopunctatus	2		Correct
NC_035008/KY609177	Caudata	Salamandridae	Paramesotriton	Paramesotriton chinensis	2		Correct
ON357940	Caudata	Salamandridae	Paramesotriton	Paramesotriton chinensis	2		Correct
EU880327	Caudata	Salamandridae	Paramesotriton	Paramesotriton deloustali	2	[25:nad4l->R], [26:nad4->nad4l], [27:H->nad4], [28:S->H], [29:L->S], [30:nad5->L], [31:-nad6->nad5], [32:-E->-nad6], [33:cob->-E], [34:T->cob], [35:-P->T], [36:None->-P]	Missing
NC_037713/KY744236	Caudata	Salamandridae	Paramesotriton	Paramesotriton deloustali	2		Correct
ON357931	Caudata	Salamandridae	Paramesotriton	Paramesotriton deloustali	2		Correct
NC_062887/MW544748	Caudata	Salamandridae	Paramesotriton	Paramesotriton fuzhongensis	2		Correct
ON357935	Caudata	Salamandridae	Paramesotriton	Paramesotriton fuzhongensis	2	[0:rrnS->F], [1:V->rrnS], [2:rrnL->V], [3:L->rrnL], [4:nad1->L], [5:I->nad1], [6:-Q->I], [7:M->-Q], [8:nad2->M], [9:W->nad2], [10:-A->W], [11:-N->-A], [12:-C->-N], [13:-Y->-C], [14:cox1->-Y], [15:-S->cox1], [16:D->-S], [17:cox2->D], [18:K->cox2], [19:atp8->K], [20:atp6->atp8], [21:cox3->atp6], [22:G->cox3], [23:nad3->G], [24:R->nad3], [25:nad4l->R], [26:nad4->nad4l], [27:H->nad4], [28:S->H], [29:…	Missing
NC_069814/ON357932	Caudata	Salamandridae	Paramesotriton	Paramesotriton guangxiensis	2		Correct
NC_006407/AY458597	Caudata	Salamandridae	Paramesotriton	Paramesotriton hongkongensis	2		Correct
ON357936	Caudata	Salamandridae	Paramesotriton	Paramesotriton hongkongensis	2		Correct
ON357937	Caudata	Salamandridae	Paramesotriton	Paramesotriton hongkongensis	2		Correct
NC_069815/ON357934	Caudata	Salamandridae	Paramesotriton	Paramesotriton labiatus	2		Correct
EU880325	Caudata	Salamandridae	Paramesotriton	Paramesotriton labiatus	2		Correct
ON357927	Caudata	Salamandridae	Paramesotriton	Paramesotriton longliensis	2	[0:rrnS->F], [1:V->rrnS], [2:rrnL->V], [3:L->rrnL], [4:nad1->L], [5:I->nad1], [6:-Q->I], [7:M->-Q], [8:nad2->M], [9:W->nad2], [10:-A->W], [11:-N->-A], [12:-C->-N], [13:-Y->-C], [14:cox1->-Y], [15:-S->cox1], [16:D->-S], [17:cox2->D], [18:K->cox2], [19:atp8->K], [20:atp6->atp8], [21:cox3->atp6], [22:G->cox3], [23:nad3->G], [24:R->nad3], [25:nad4l->R], [26:nad4->nad4l], [27:H->nad4], [28:S->H], [29:…	Missing
ON357926	Caudata	Salamandridae	Paramesotriton	Paramesotriton longliensis	2		Correct
MW524142	Caudata	Salamandridae	Paramesotriton	Paramesotriton longliensis	2	no annotation	no annotation
ON357922	Caudata	Salamandridae	Paramesotriton	Paramesotriton longliensis	2		Correct
NC_069654/ON357921	Caudata	Salamandridae	Paramesotriton	Paramesotriton longliensis	2		Correct
MW524141	Caudata	Salamandridae	Paramesotriton	Paramesotriton longliensis	2	no annotation	no annotation
ON357923	Caudata	Salamandridae	Paramesotriton	Paramesotriton longliensis	2	[0:rrnS->F], [1:V->rrnS], [2:rrnL->V], [3:L->rrnL], [4:nad1->L], [5:I->nad1], [6:-Q->I], [7:M->-Q], [8:nad2->M], [9:W->nad2], [10:-A->W], [11:-N->-A], [12:-C->-N], [13:-Y->-C], [14:cox1->-Y], [15:-S->cox1], [16:D->-S], [17:cox2->D], [18:K->cox2], [19:atp8->K], [20:atp6->atp8], [21:cox3->atp6], [22:G->cox3], [23:nad3->G], [24:R->nad3], [25:nad4l->R], [26:nad4->nad4l], [27:H->nad4], [28:S->H], [29:…	Missing
MW524143	Caudata	Salamandridae	Paramesotriton	Paramesotriton longliensis	2	no annotation	no annotation
NC_069655/ON357924	Caudata	Salamandridae	Paramesotriton	Paramesotriton maolanensis	2		Correct
ON357938	Caudata	Salamandridae	Paramesotriton	Paramesotriton qixilingensis	2	[0:rrnS->F], [1:V->rrnS], [2:rrnL->V], [3:L->rrnL], [4:nad1->L], [5:I->nad1], [6:-Q->I], [7:M->-Q], [8:nad2->M], [9:W->nad2], [10:-A->W], [11:-N->-A], [12:-C->-N], [13:-Y->-C], [14:cox1->-Y], [15:-S->cox1], [16:D->-S], [17:cox2->D], [18:K->cox2], [19:atp8->K], [20:atp6->atp8], [21:cox3->atp6], [22:G->cox3], [23:nad3->G], [24:R->nad3], [25:nad4l->R], [26:nad4->nad4l], [27:H->nad4], [28:S->H], [29:…	Missing
ON357928	Caudata	Salamandridae	Paramesotriton	Paramesotriton wulingensis	2	[0:rrnS->F], [1:V->rrnS], [2:rrnL->V], [3:L->rrnL], [4:nad1->L], [5:I->nad1], [6:-Q->I], [7:M->-Q], [8:nad2->M], [9:W->nad2], [10:-A->W], [11:-N->-A], [12:-C->-N], [13:-Y->-C], [14:cox1->-Y], [15:-S->cox1], [16:D->-S], [17:cox2->D], [18:K->cox2], [19:atp8->K], [20:atp6->atp8], [21:cox3->atp6], [22:G->cox3], [23:nad3->G], [24:R->nad3], [25:nad4l->R], [26:nad4->nad4l], [27:H->nad4], [28:S->H], [29:…	Missing
ON357929	Caudata	Salamandridae	Paramesotriton	Paramesotriton wulingensis	2	[0:rrnS->F], [1:V->rrnS], [2:rrnL->V], [3:L->rrnL], [4:nad1->L], [5:I->nad1], [6:-Q->I], [7:M->-Q], [8:nad2->M], [9:W->nad2], [10:-A->W], [11:-N->-A], [12:-C->-N], [13:-Y->-C], [14:cox1->-Y], [15:-S->cox1], [16:D->-S], [17:cox2->D], [18:K->cox2], [19:atp8->K], [20:atp6->atp8], [21:cox3->atp6], [22:G->cox3], [23:nad3->G], [24:R->nad3], [25:nad4l->R], [26:nad4->nad4l], [27:H->nad4], [28:S->H], [29:…	Missing
ON646612	Caudata	Salamandridae	Paramesotriton	Paramesotriton yunwuensis	2		Correct
ON357933	Caudata	Salamandridae	Paramesotriton	Paramesotriton yunwuensis	2	[0:rrnS->F], [1:V->rrnS], [2:rrnL->V], [3:L->rrnL], [4:nad1->L], [5:I->nad1], [6:-Q->I], [7:M->-Q], [8:nad2->M], [9:W->nad2], [10:-A->W], [11:-N->-A], [12:-C->-N], [13:-Y->-C], [14:cox1->-Y], [15:-S->cox1], [16:D->-S], [17:cox2->D], [18:K->cox2], [19:atp8->K], [20:atp6->atp8], [21:cox3->atp6], [22:G->cox3], [23:nad3->G], [24:R->nad3], [25:nad4l->R], [26:nad4->nad4l], [27:H->nad4], [28:S->H], [29:…	Missing
NC_069656/ON357925	Caudata	Salamandridae	Paramesotriton	Paramesotriton zhijinensis	2		Correct
EU880329	Caudata	Salamandridae	Pleurodeles	Pleurodeles poireti	2		Correct
EU880330	Caudata	Salamandridae	Pleurodeles	Pleurodeles waltl	2	[19:atp8->K], [20:atp6->atp8], [21:cox3->atp6], [22:G->cox3], [23:nad3->G], [24:nad4l->nad3], [25:nad4->R], [26:H->nad4l], [27:S->nad4], [28:L->H], [29:nad5->S], [30:-nad6->L], [31:-E->nad5], [32:cob->-nad6], [33:T->-E], [34:-P->cob], [35:None->T], [36:None->-P]	Missing
CM048913	Caudata	Salamandridae	Pleurodeles	Pleurodeles waltl	2	no annotation	no annotation
MF043386	Caudata	Salamandridae	Salamandra	Salamandra algira	2	[0:rrnS->F], [1:V->rrnS], [2:rrnL->V], [3:L->rrnL], [4:nad1->L], [5:I->nad1], [6:-Q->I], [7:M->-Q], [8:nad2->M], [9:W->nad2], [10:-A->W], [11:-N->-A], [12:-C->-N], [13:-Y->-C], [14:cox1->-Y], [15:-S->cox1], [16:D->-S], [17:cox2->D], [18:atp8->cox2], [19:atp6->K], [20:cox3->atp8], [21:G->atp6], [22:nad3->cox3], [23:R->G], [24:nad4l->nad3], [25:nad4->R], [26:H->nad4l], [27:S->nad4], [28:L->H], [29:…	Missing
MF043387	Caudata	Salamandridae	Salamandra	Salamandra atra	2	[2:rrnL->V], [3:L->rrnL], [4:nad1->L], [5:-Q->nad1], [6:M->I], [7:nad2->-Q], [8:-A->M], [9:-N->nad2], [10:-C->W], [11:-Y->-A], [12:cox1->-N], [13:-S->-C], [14:D->-Y], [15:cox2->cox1], [16:atp8->-S], [17:atp6->D], [18:cox3->cox2], [19:G->K], [20:nad3->atp8], [21:R->atp6], [22:nad4l->cox3], [23:nad4->G], [24:H->nad3], [25:S->R], [26:L->nad4l], [27:nad5->nad4], [28:-nad6->H], [29:-E->S], [30:cob->L]…	Missing
MF043388	Caudata	Salamandridae	Salamandra	Salamandra corsica	2		Correct
MF043390	Caudata	Salamandridae	Salamandra	Salamandra infraimmaculata	2	[0:rrnS->F], [1:rrnL->rrnS], [2:L->V], [3:nad1->rrnL], [4:I->L], [5:-Q->nad1], [6:M->I], [7:nad2->-Q], [8:W->M], [9:-A->nad2], [10:-N->W], [11:-C->-A], [12:-Y->-N], [13:cox1->-C], [14:-S->-Y], [15:D->cox1], [16:cox2->-S], [17:K->D], [18:atp8->cox2], [19:atp6->K], [20:cox3->atp8], [21:G->atp6], [22:nad3->cox3], [23:R->G], [24:nad4l->nad3], [25:nad4->R], [26:H->nad4l], [27:S->nad4], [28:L->H], [29:…	Missing
MF043389	Caudata	Salamandridae	Salamandra	Salamandra infraimmaculata	2	[2:rrnL->V], [3:nad1->rrnL], [4:I->L], [5:-Q->nad1], [6:M->I], [7:nad2->-Q], [8:W->M], [9:-A->nad2], [10:-N->W], [11:-C->-A], [12:-Y->-N], [13:cox1->-C], [14:-S->-Y], [15:D->cox1], [16:cox2->-S], [17:K->D], [18:atp8->cox2], [19:atp6->K], [20:cox3->atp8], [21:G->atp6], [22:nad3->cox3], [23:R->G], [24:nad4l->nad3], [25:nad4->R], [26:H->nad4l], [27:S->nad4], [28:L->H], [29:nad5->S], [30:-nad6->L], […	Missing
MF043391	Caudata	Salamandridae	Salamandra	Salamandra lanzai	2	[0:rrnS->F], [1:rrnL->rrnS], [2:nad1->V], [3:-Q->rrnL], [4:M->L], [5:nad2->nad1], [6:-A->I], [7:-N->-Q], [8:-C->M], [9:-Y->nad2], [10:cox1->W], [11:-D->-A], [12:cox2->-N], [13:K->-C], [14:atp8->-Y], [15:atp6->cox1], [16:cox3->-S], [17:G->D], [18:nad3->cox2], [19:R->K], [20:nad4l->atp8], [21:nad4->atp6], [22:H->cox3], [23:S->G], [24:L->nad3], [25:nad5->R], [26:-nad6->nad4l], [27:-E->nad4], [28:cob…	Missing
MF043393	Caudata	Salamandridae	Salamandra	Salamandra salamandra	2	[28:S->H], [29:L->S], [30:nad5->L], [31:-nad6->nad5], [32:-E->-nad6], [33:cob->-E], [34:T->cob], [35:-P->T], [36:None->-P]	Missing
MF043392	Caudata	Salamandridae	Salamandra	Salamandra salamandra	2	[6:-Q->I], [7:M->-Q], [8:nad2->M], [9:W->nad2], [10:-A->W], [11:-N->-A], [12:-C->-N], [13:-Y->-C], [14:cox1->-Y], [15:-S->cox1], [16:D->-S], [17:cox2->D], [18:K->cox2], [19:atp8->K], [20:atp6->atp8], [21:cox3->atp6], [22:G->cox3], [23:nad3->G], [24:R->nad3], [25:nad4l->R], [26:nad4->nad4l], [27:H->nad4], [28:S->H], [29:L->S], [30:nad5->L], [31:-nad6->nad5], [32:-E->-nad6], [33:cob->-E], [34:T->co…	Missing
EU880331	Caudata	Salamandridae	Salamandra	Salamandra salamandra	2		Correct
KX094979	Caudata	Salamandridae	Salamandra	Salamandra salamandra	2		Correct
EU880332	Caudata	Salamandridae	Salamandrina	Salamandrina terdigitata	2		Correct
EU880333	Caudata	Salamandridae	Taricha	Taricha granulosa	2	[19:atp8->K], [20:atp6->atp8], [21:cox3->atp6], [22:G->cox3], [23:nad3->G], [24:nad4l->nad3], [25:nad4->R], [26:H->nad4l], [27:S->nad4], [28:L->H], [29:nad5->S], [30:-nad6->L], [31:-E->nad5], [32:cob->-nad6], [33:T->-E], [34:-P->cob], [35:None->T], [36:None->-P]	Missing
EU880334	Caudata	Salamandridae	Taricha	Taricha rivularis	2		Correct
NC_015788/HQ697272	Caudata	Salamandridae	Triturus	Triturus carnifex	2		Correct
NC_015790/HQ697273	Caudata	Salamandridae	Triturus	Triturus cristatus	2		Correct
MN122819	Caudata	Salamandridae	Triturus	Triturus cristatus	2		Correct
EU880336	Caudata	Salamandridae	Triturus	Triturus cristatus	2		Correct
NC_015791/HQ697274	Caudata	Salamandridae	Triturus	Triturus dobrogicus	2		Correct
NC_015792/HQ697275	Caudata	Salamandridae	Triturus	Triturus karelinii	2		Correct
HQ697276	Caudata	Salamandridae	Triturus	Triturus karelinii	2		Correct
HQ697277	Caudata	Salamandridae	Triturus	Triturus karelinii	2		Correct
NC_015794/HQ697278	Caudata	Salamandridae	Triturus	Triturus macedonicus	2		Correct
NC_015795/HQ697279	Caudata	Salamandridae	Triturus	Triturus marmoratus	2		Correct
EU880337	Caudata	Salamandridae	Triturus	Triturus marmoratus	2	[19:atp8->K], [20:atp6->atp8], [21:cox3->atp6], [22:G->cox3], [23:nad3->G], [24:nad4l->nad3], [25:nad4->R], [26:H->nad4l], [27:S->nad4], [28:L->H], [29:nad5->S], [30:-nad6->L], [31:-E->nad5], [32:cob->-nad6], [33:T->-E], [34:-P->cob], [35:None->T], [36:None->-P]	Missing
NC_015796/HQ697280	Caudata	Salamandridae	Triturus	Triturus pygmaeus	2		Correct
EU880340	Caudata	Salamandridae	Tylototriton	Tylototriton asperrimus	2	[25:nad4l->R], [26:nad4->nad4l], [27:H->nad4], [28:S->H], [29:L->S], [30:nad5->L], [31:-nad6->nad5], [32:-E->-nad6], [33:cob->-E], [34:T->cob], [35:-P->T], [36:None->-P]	Missing
NC_068251/OP598114	Caudata	Salamandridae	Tylototriton	Tylototriton broadoridgus	2		Correct
KU320632	Caudata	Salamandridae	Tylototriton	Tylototriton kweichowensis	2	[17:-D->D], [33:E->-E]	Wrong strand
NC_029231/KT373904	Caudata	Salamandridae	Tylototriton	Tylototriton kweichowensis	2	[36:cob->-P], [37:trnT->None], [38:-P->None]	Missing
ON357941	Caudata	Salamandridae	Tylototriton	Tylototriton kweichowensis	2		Correct
KU255458	Caudata	Salamandridae	Tylototriton	Tylototriton pseudoverrucosus	2		Correct
OQ540483	Caudata	Salamandridae	Tylototriton	Tylototriton pseudoverrucosus	2		Correct
NC_027505/KR154461	Caudata	Salamandridae	Tylototriton	Tylototriton shanjing	2	[36:cob->-P], [37:trnT->None], [38:-P->None]	Missing
ON764431	Caudata	Salamandridae	Tylototriton	Tylototriton sp. g JW-2022	2		Correct
NC_027421/KP979646	Caudata	Salamandridae	Tylototriton	Tylototriton taliangensis	2		Correct
KU255459	Caudata	Salamandridae	Tylototriton	Tylototriton shanorum	11		Correct
MF461428	Caudata	Salamandridae	Tylototriton	Tylototriton verrucosus	11	[37:trnT->T], [38:-P->cob], [39:None->T], [40:None->-P]	Missing
NC_017871/AB689009	Caudata	Salamandridae	Tylototriton	Tylototriton verrucosus	11	[36:T->cob], [37:P->T], [38:None->cob], [39:None->T], [40:None->-P]	Missing
EU880341	Caudata	Salamandridae	Tylototriton	Tylototriton wenxianensis	2		Correct
NC_027507/KR733683	Caudata	Salamandridae	Tylototriton	Tylototriton wenxianensis	2		Correct
KU297946	Caudata	Salamandridae	Tylototriton	Tylototriton yangi	2	[36:cob->-P], [37:trnT->None], [38:-P->None]	Missing
KY398015	Caudata	Salamandridae	Tylototriton	Tylototriton ziegleri	2		Correct
ON422325	Caudata	Salamandridae	Pachytriton	Pachytriton inexpectatus	2	no annotation	no annotation
NC_023341/GQ368658	Caudata	Proteidae	Necturus	Necturus beyeri	2		Correct
NC_023342/GQ368659	Caudata	Proteidae	Proteus	Proteus anguinus	2		Correct
NC_006331/AY728219	Caudata	Rhyacotritonidae	Rhyacotriton	Rhyacotriton variegatus	2	[36:putative repetitive duplication remnant->-P], [37:T->None], [38:putative repetitive duplication remnant->None], [39:-P->None]	Missing
GQ368656	Caudata	Amphiumidae	Amphiuma	Amphiuma means	2		Correct
OM743432	Caudata	Plethodontidae	Aneides	Aneides aeneus	6	[35:E->-E]	Wrong strand
NC_006327/AY728214	Caudata	Plethodontidae	Aneides	Aneides flavipunctatus	6	[34:putative duplication remnant->-nad6], [35:-nad6->-E], [36:-E->-P], [37:putative duplication remnant->None], [38:-P->None]	Missing
NC_006338/AY728226	Caudata	Plethodontidae	Aneides	Aneides hardii	7	[5:putative duplication remnant->-nad6], [6:-nad6->-E], [7:-E->-P], [8:putative duplication remnant->F], [9:-P->L], [10:putative duplication remnant->nad1], [11:L->I], [12:nad1->-Q], [13:I->M], [14:-Q->nad2], [15:M->W], [16:nad2->-A], [17:W->-N], [18:-A->-C], [19:-N->-Y], [20:-C->cox1], [21:-Y->-S], [22:cox1->D], [23:-S->cox2], [24:D->K], [25:cox2->atp8], [26:K->atp6], [27:atp8->cox3], [28:atp6->…	Missing
NC_006340/AY728228	Caudata	Plethodontidae	Batrachoseps	Batrachoseps attenuatus	2	[12:putative duplication remnant->-N], [13:putative duplication remnant->-C], [15:putative duplication remnant->cox1], [16:-N->-S], [17:-C->D], [18:putative duplication remnant->cox2], [19:cox1->K], [20:-S->atp8], [21:D->atp6], [22:cox2->cox3], [23:K->G], [24:atp8->nad3], [25:atp6->R], [26:cox3->nad4l], [27:G->nad4], [28:nad3->H], [29:R->S], [30:nad4l->L], [31:nad4->nad5], [32:H->-nad6], [33:S->-…	Missing
NC_028184/KT368149	Caudata	Plethodontidae	Batrachoseps	Batrachoseps nigriventris	2	[10:-S->W], [11:W->-A], [12:-A->-N], [13:-N->-C], [14:-C->-Y], [15:Y->cox1], [16:cox1->-S], [17:-S->D], [18:D->cox2], [19:cox2->K], [20:K->atp8], [21:L->atp6], [22:atp8->cox3], [23:atp6->G], [24:cox3->nad3], [25:G->R], [26:nad3->nad4l], [27:R->nad4], [28:nad4l->H], [29:nad4->S], [30:H->L], [31:S->nad5], [32:L->-nad6], [33:nad5->-E], [34:-nad6->cob], [35:-E->T], [36:cob->-P], [37:T->None], [38:-P-…	Missing
NC_006333/AY728221	Caudata	Plethodontidae	Batrachoseps	Batrachoseps wrighti	2		Correct
NC_006346/AY728235	Caudata	Plethodontidae	Bolitoglossa	Bolitoglossa n. sp. RLM-2004	1		Correct
NC_006339/AY728227	Caudata	Plethodontidae	Desmognathus	Desmognathus fuscus	2		Correct
NC_006337/AY728225	Caudata	Plethodontidae	Desmognathus	Desmognathus wrighti	2	[16:S->-S]	Wrong strand
NC_006328/AY728216	Caudata	Plethodontidae	Ensatina	Ensatina eschscholtzii	2		Correct
NC_006329/AY728217	Caudata	Plethodontidae	Eurycea	Eurycea bislineata	2		Correct
NC_035494/KY752074	Caudata	Plethodontidae	Eurycea	Eurycea cirrigera	2		Correct
KY885249	Caudata	Plethodontidae	Eurycea	Eurycea cirrigera	2		Correct
NC_028297/KP013111	Caudata	Plethodontidae	Gyrinophilus	Gyrinophilus palleucus	2		Correct
NC_006341/AY728230	Caudata	Plethodontidae	Gyrinophilus	Gyrinophilus porphyriticus	2		Correct
NC_006342/AY728231	Caudata	Plethodontidae	Hemidactylium	Hemidactylium scutatum	2		Correct
NC_006345/AY728234	Caudata	Plethodontidae	Hydromantes	Hydromantes brunus	8	[11:putative duplication remnant->-N], [12:-N->-C], [13:putative duplication remnant->-Y], [14:-C->-A], [15:-Y->cox1], [16:putative duplication remnant->-S], [17:-A->D], [18:putative duplication remnant->cox2], [19:putative duplication remnant->K], [20:cox1->atp8], [21:-S->atp6], [22:D->cox3], [23:cox2->G], [24:K->nad3], [25:atp8->R], [26:atp6->nad4l], [27:cox3->nad4], [28:G->H], [29:nad3->S], [3…	Missing
AY728215	Caudata	Plethodontidae	Hydromantes	Hydromantes italicus	2	[0:rrnS->F], [1:V->rrnS], [2:rrnL->V], [3:L->rrnL], [4:nad1->L], [5:I->nad1], [6:-Q->I], [7:M->-Q], [8:nad2->M], [9:W->nad2], [10:-A->W], [11:-N->-A], [12:-C->-N], [13:-Y->-C], [14:cox1->-Y], [15:-S->cox1], [16:D->-S], [17:cox2->D], [18:K->cox2], [19:atp8->K], [20:atp6->atp8], [21:cox3->atp6], [22:G->cox3], [23:nad3->G], [24:R->nad3], [25:nad4l->R], [26:nad4->nad4l], [27:H->nad4], [28:S->H], [29:…	Missing
JF449367	Caudata	Plethodontidae	Karsenia	Karsenia koreana	2	[0:rrnS->F], [1:V->rrnS], [2:rrnL->V], [3:L->rrnL], [4:nad1->L], [5:I->nad1], [6:Q->I], [7:M->-Q], [8:nad2->M], [9:W->nad2], [10:-A->W], [11:-N->-A], [12:C->-N], [13:-Y->-C], [14:cox1->-Y], [15:-S->cox1], [16:D->-S], [17:cox2->D], [18:K->cox2], [19:atp8->K], [20:atp6->atp8], [21:cox3->atp6], [22:G->cox3], [23:nad3->G], [24:R->nad3], [25:nad4l->R], [26:nad4->nad4l], [27:H->nad4], [28:S->H], [29:L-…	Missing
MK512368	Caudata	Plethodontidae	Karsenia	Karsenia koreana	2		Correct
AY728229	Caudata	Plethodontidae	Nototriton	Nototriton abscondens	2		Correct
NC_006326/AY728213	Caudata	Plethodontidae	Oedipina	Oedipina poelzi	2		Correct
NC_006344/AY728233	Caudata	Plethodontidae	Phaeognathus	Phaeognathus hubrichti	2		Correct
MN483063	Caudata	Plethodontidae	Plethodon	Plethodon cinereus	2	[0:rrnS->F], [1:V->rrnS], [2:rrnL->V], [3:L->rrnL], [4:nad1->L], [5:I->nad1], [6:-Q->I], [7:M->-Q], [8:nad2->M], [9:W->nad2], [10:-A->W], [11:-N->-A], [12:-C->-N], [13:-Y->-C], [14:cox1->-Y], [15:-S->cox1], [16:D->-S], [17:cox2->D], [18:K->cox2], [19:atp8->K], [20:atp6->atp8], [21:cox3->atp6], [22:G->cox3], [23:nad3->G], [24:R->nad3], [25:nad4l->R], [26:nad4->nad4l], [27:H->nad4], [28:S->H], [29:…	Missing
AY728232	Caudata	Plethodontidae	Plethodon	Plethodon cinereus	2		Correct
NC_006335/AY728223	Caudata	Plethodontidae	Plethodon	Plethodon elongatus	9	[32:putative duplication remnant->T], [33:T->F], [34:putative duplication remnant->-nad6], [35:-nad6->-E], [36:-E->cob], [37:cob->-P], [38:putative duplication remnant->F], [39:-P->nad5], [40:None->T]	Missing
AY728222	Caudata	Plethodontidae	Plethodon	Plethodon petraeus	2		Correct
MK493183	Caudata	Plethodontidae	Plethodon	Plethodon shenandoah	2	[0:rrnS->F], [1:V->rrnS], [2:rrnL->V], [3:L->rrnL], [4:nad1->L], [5:I->nad1], [6:-Q->I], [7:M->-Q], [8:nad2->M], [9:W->nad2], [10:-A->W], [11:-N->-A], [12:-C->-N], [13:-Y->-C], [14:cox1->-Y], [15:-S->cox1], [16:D->-S], [17:cox2->D], [18:K->cox2], [19:atp8->K], [20:atp6->atp8], [21:cox3->atp6], [22:G->cox3], [23:nad3->G], [24:R->nad3], [25:nad4l->R], [26:nad4->nad4l], [27:H->nad4], [28:S->H], [29:…	Missing
MK493161	Caudata	Plethodontidae	Plethodon	Plethodon shenandoah	2	[0:rrnS->F], [1:V->rrnS], [2:rrnL->V], [3:L->rrnL], [4:nad1->L], [5:I->nad1], [6:-Q->I], [7:M->-Q], [8:nad2->M], [9:W->nad2], [10:-A->W], [11:-N->-A], [12:-C->-N], [13:-Y->-C], [14:cox1->-Y], [15:-S->cox1], [16:D->-S], [17:cox2->D], [18:K->cox2], [19:atp8->K], [20:atp6->atp8], [21:cox3->atp6], [22:G->cox3], [23:nad3->G], [24:R->nad3], [25:nad4l->R], [26:nad4->nad4l], [27:H->nad4], [28:S->H], [29:…	Missing
MK493162	Caudata	Plethodontidae	Plethodon	Plethodon shenandoah	2	[0:rrnS->F], [1:V->rrnS], [2:rrnL->V], [3:L->rrnL], [4:nad1->L], [5:I->nad1], [6:-Q->I], [7:M->-Q], [8:nad2->M], [9:W->nad2], [10:-A->W], [11:-N->-A], [12:-C->-N], [13:-Y->-C], [14:cox1->-Y], [15:-S->cox1], [16:D->-S], [17:cox2->D], [18:K->cox2], [19:atp8->K], [20:atp6->atp8], [21:cox3->atp6], [22:G->cox3], [23:nad3->G], [24:R->nad3], [25:nad4l->R], [26:nad4->nad4l], [27:H->nad4], [28:S->H], [29:…	Missing
MK493175	Caudata	Plethodontidae	Plethodon	Plethodon shenandoah	2	[0:rrnS->F], [1:V->rrnS], [2:rrnL->V], [3:L->rrnL], [4:nad1->L], [5:I->nad1], [6:-Q->I], [7:M->-Q], [8:nad2->M], [9:W->nad2], [10:-A->W], [11:-N->-A], [12:-C->-N], [13:-Y->-C], [14:cox1->-Y], [15:-S->cox1], [16:D->-S], [17:cox2->D], [18:K->cox2], [19:atp8->K], [20:atp6->atp8], [21:cox3->atp6], [22:G->cox3], [23:nad3->G], [24:R->nad3], [25:nad4l->R], [26:nad4->nad4l], [27:H->nad4], [28:S->H], [29:…	Missing
MK493176	Caudata	Plethodontidae	Plethodon	Plethodon shenandoah	2	[0:rrnS->F], [1:V->rrnS], [2:rrnL->V], [3:L->rrnL], [4:nad1->L], [5:I->nad1], [6:-Q->I], [7:M->-Q], [8:nad2->M], [9:W->nad2], [10:-A->W], [11:-N->-A], [12:-C->-N], [13:-Y->-C], [14:cox1->-Y], [15:-S->cox1], [16:D->-S], [17:cox2->D], [18:K->cox2], [19:atp8->K], [20:atp6->atp8], [21:cox3->atp6], [22:G->cox3], [23:nad3->G], [24:R->nad3], [25:nad4l->R], [26:nad4->nad4l], [27:H->nad4], [28:S->H], [29:…	Missing
MK493177	Caudata	Plethodontidae	Plethodon	Plethodon shenandoah	2	[0:rrnS->F], [1:V->rrnS], [2:rrnL->V], [3:L->rrnL], [4:nad1->L], [5:I->nad1], [6:-Q->I], [7:M->-Q], [8:nad2->M], [9:W->nad2], [10:-A->W], [11:-N->-A], [12:-C->-N], [13:-Y->-C], [14:cox1->-Y], [15:-S->cox1], [16:D->-S], [17:cox2->D], [18:K->cox2], [19:atp8->K], [20:atp6->atp8], [21:cox3->atp6], [22:G->cox3], [23:nad3->G], [24:R->nad3], [25:nad4l->R], [26:nad4->nad4l], [27:H->nad4], [28:S->H], [29:…	Missing
MK493178	Caudata	Plethodontidae	Plethodon	Plethodon shenandoah	2	[0:rrnS->F], [1:V->rrnS], [2:rrnL->V], [3:L->rrnL], [4:nad1->L], [5:I->nad1], [6:-Q->I], [7:M->-Q], [8:nad2->M], [9:W->nad2], [10:-A->W], [11:-N->-A], [12:-C->-N], [13:-Y->-C], [14:cox1->-Y], [15:-S->cox1], [16:D->-S], [17:cox2->D], [18:K->cox2], [19:atp8->K], [20:atp6->atp8], [21:cox3->atp6], [22:G->cox3], [23:nad3->G], [24:R->nad3], [25:nad4l->R], [26:nad4->nad4l], [27:H->nad4], [28:S->H], [29:…	Missing
MK493179	Caudata	Plethodontidae	Plethodon	Plethodon shenandoah	2	[0:rrnS->F], [1:V->rrnS], [2:rrnL->V], [3:L->rrnL], [4:nad1->L], [5:I->nad1], [6:-Q->I], [7:M->-Q], [8:nad2->M], [9:W->nad2], [10:-A->W], [11:-N->-A], [12:-C->-N], [13:-Y->-C], [14:cox1->-Y], [15:-S->cox1], [16:D->-S], [17:cox2->D], [18:K->cox2], [19:atp8->K], [20:atp6->atp8], [21:cox3->atp6], [22:G->cox3], [23:nad3->G], [24:R->nad3], [25:nad4l->R], [26:nad4->nad4l], [27:H->nad4], [28:S->H], [29:…	Missing
MK493180	Caudata	Plethodontidae	Plethodon	Plethodon shenandoah	2	[0:rrnS->F], [1:V->rrnS], [2:rrnL->V], [3:L->rrnL], [4:nad1->L], [5:I->nad1], [6:-Q->I], [7:M->-Q], [8:nad2->M], [9:W->nad2], [10:-A->W], [11:-N->-A], [12:-C->-N], [13:-Y->-C], [14:cox1->-Y], [15:-S->cox1], [16:D->-S], [17:cox2->D], [18:K->cox2], [19:atp8->K], [20:atp6->atp8], [21:cox3->atp6], [22:G->cox3], [23:nad3->G], [24:R->nad3], [25:nad4l->R], [26:nad4->nad4l], [27:H->nad4], [28:S->H], [29:…	Missing
MK493182	Caudata	Plethodontidae	Plethodon	Plethodon shenandoah	2	[0:rrnS->F], [1:V->rrnS], [2:rrnL->V], [3:L->rrnL], [4:nad1->L], [5:I->nad1], [6:-Q->I], [7:M->-Q], [8:nad2->M], [9:W->nad2], [10:-A->W], [11:-N->-A], [12:-C->-N], [13:-Y->-C], [14:cox1->-Y], [15:-S->cox1], [16:D->-S], [17:cox2->D], [18:K->cox2], [19:atp8->K], [20:atp6->atp8], [21:cox3->atp6], [22:G->cox3], [23:nad3->G], [24:R->nad3], [25:nad4l->R], [26:nad4->nad4l], [27:H->nad4], [28:S->H], [29:…	Missing
MK493189	Caudata	Plethodontidae	Plethodon	Plethodon shenandoah	2	[0:rrnS->F], [1:V->rrnS], [2:rrnL->V], [3:L->rrnL], [4:nad1->L], [5:I->nad1], [6:-Q->I], [7:M->-Q], [8:nad2->M], [9:W->nad2], [10:-A->W], [11:-N->-A], [12:-C->-N], [13:-Y->-C], [14:cox1->-Y], [15:-S->cox1], [16:D->-S], [17:cox2->D], [18:K->cox2], [19:atp8->K], [20:atp6->atp8], [21:cox3->atp6], [22:G->cox3], [23:nad3->G], [24:R->nad3], [25:nad4l->R], [26:nad4->nad4l], [27:H->nad4], [28:S->H], [29:…	Missing
MK493190	Caudata	Plethodontidae	Plethodon	Plethodon shenandoah	2	[0:rrnS->F], [1:V->rrnS], [2:rrnL->V], [3:L->rrnL], [4:nad1->L], [5:I->nad1], [6:-Q->I], [7:M->-Q], [8:nad2->M], [9:W->nad2], [10:-A->W], [11:-N->-A], [12:-C->-N], [13:-Y->-C], [14:cox1->-Y], [15:-S->cox1], [16:D->-S], [17:cox2->D], [18:K->cox2], [19:atp8->K], [20:atp6->atp8], [21:cox3->atp6], [22:G->cox3], [23:nad3->G], [24:R->nad3], [25:nad4l->R], [26:nad4->nad4l], [27:H->nad4], [28:S->H], [29:…	Missing
MK493191	Caudata	Plethodontidae	Plethodon	Plethodon shenandoah	2	[0:rrnS->F], [1:V->rrnS], [2:rrnL->V], [3:L->rrnL], [4:nad1->L], [5:I->nad1], [6:-Q->I], [7:M->-Q], [8:nad2->M], [9:W->nad2], [10:-A->W], [11:-N->-A], [12:-C->-N], [13:-Y->-C], [14:cox1->-Y], [15:-S->cox1], [16:D->-S], [17:cox2->D], [18:K->cox2], [19:atp8->K], [20:atp6->atp8], [21:cox3->atp6], [22:G->cox3], [23:nad3->G], [24:R->nad3], [25:nad4l->R], [26:nad4->nad4l], [27:H->nad4], [28:S->H], [29:…	Missing
MK493181	Caudata	Plethodontidae	Plethodon	Plethodon shenandoah	2	[0:rrnS->F], [1:V->rrnS], [2:rrnL->V], [3:L->rrnL], [4:nad1->L], [5:I->nad1], [6:-Q->I], [7:M->-Q], [8:nad2->M], [9:W->nad2], [10:-A->W], [11:-N->-A], [12:-C->-N], [13:-Y->-C], [14:cox1->-Y], [15:-S->cox1], [16:D->-S], [17:cox2->D], [18:K->cox2], [19:atp8->K], [20:atp6->atp8], [21:cox3->atp6], [22:G->cox3], [23:nad3->G], [24:R->nad3], [25:nad4l->R], [26:nad4->nad4l], [27:H->nad4], [28:S->H], [29:…	Missing
MK493184	Caudata	Plethodontidae	Plethodon	Plethodon shenandoah	2	[0:rrnS->F], [1:V->rrnS], [2:rrnL->V], [3:L->rrnL], [4:nad1->L], [5:I->nad1], [6:-Q->I], [7:M->-Q], [8:nad2->M], [9:W->nad2], [10:-A->W], [11:-N->-A], [12:-C->-N], [13:-Y->-C], [14:cox1->-Y], [15:-S->cox1], [16:D->-S], [17:cox2->D], [18:K->cox2], [19:atp8->K], [20:atp6->atp8], [21:cox3->atp6], [22:G->cox3], [23:nad3->G], [24:R->nad3], [25:nad4l->R], [26:nad4->nad4l], [27:H->nad4], [28:S->H], [29:…	Missing
MK493185	Caudata	Plethodontidae	Plethodon	Plethodon shenandoah	2	[0:rrnS->F], [1:V->rrnS], [2:rrnL->V], [3:L->rrnL], [4:nad1->L], [5:I->nad1], [6:-Q->I], [7:M->-Q], [8:nad2->M], [9:W->nad2], [10:-A->W], [11:-N->-A], [12:-C->-N], [13:-Y->-C], [14:cox1->-Y], [15:-S->cox1], [16:D->-S], [17:cox2->D], [18:K->cox2], [19:atp8->K], [20:atp6->atp8], [21:cox3->atp6], [22:G->cox3], [23:nad3->G], [24:R->nad3], [25:nad4l->R], [26:nad4->nad4l], [27:H->nad4], [28:S->H], [29:…	Missing
MK493186	Caudata	Plethodontidae	Plethodon	Plethodon shenandoah	2	[0:rrnS->F], [1:V->rrnS], [2:rrnL->V], [3:L->rrnL], [4:nad1->L], [5:I->nad1], [6:-Q->I], [7:M->-Q], [8:nad2->M], [9:W->nad2], [10:-A->W], [11:-N->-A], [12:-C->-N], [13:-Y->-C], [14:cox1->-Y], [15:-S->cox1], [16:D->-S], [17:cox2->D], [18:K->cox2], [19:atp8->K], [20:atp6->atp8], [21:cox3->atp6], [22:G->cox3], [23:nad3->G], [24:R->nad3], [25:nad4l->R], [26:nad4->nad4l], [27:H->nad4], [28:S->H], [29:…	Missing
MK493187	Caudata	Plethodontidae	Plethodon	Plethodon shenandoah	2	[0:rrnS->F], [1:V->rrnS], [2:rrnL->V], [3:L->rrnL], [4:nad1->L], [5:I->nad1], [6:-Q->I], [7:M->-Q], [8:nad2->M], [9:W->nad2], [10:-A->W], [11:-N->-A], [12:-C->-N], [13:-Y->-C], [14:cox1->-Y], [15:-S->cox1], [16:D->-S], [17:cox2->D], [18:K->cox2], [19:atp8->K], [20:atp6->atp8], [21:cox3->atp6], [22:G->cox3], [23:nad3->G], [24:R->nad3], [25:nad4l->R], [26:nad4->nad4l], [27:H->nad4], [28:S->H], [29:…	Missing
MK493188	Caudata	Plethodontidae	Plethodon	Plethodon shenandoah	2	[0:rrnS->F], [1:V->rrnS], [2:rrnL->V], [3:L->rrnL], [4:nad1->L], [5:I->nad1], [6:-Q->I], [7:M->-Q], [8:nad2->M], [9:W->nad2], [10:-A->W], [11:-N->-A], [12:-C->-N], [13:-Y->-C], [14:cox1->-Y], [15:-S->cox1], [16:D->-S], [17:cox2->D], [18:K->cox2], [19:atp8->K], [20:atp6->atp8], [21:cox3->atp6], [22:G->cox3], [23:nad3->G], [24:R->nad3], [25:nad4l->R], [26:nad4->nad4l], [27:H->nad4], [28:S->H], [29:…	Missing
MK493172	Caudata	Plethodontidae	Plethodon	Plethodon shenandoah	2	[0:rrnS->F], [1:V->rrnS], [2:rrnL->V], [3:L->rrnL], [4:nad1->L], [5:I->nad1], [6:-Q->I], [7:M->-Q], [8:nad2->M], [9:W->nad2], [10:-A->W], [11:-N->-A], [12:-C->-N], [13:-Y->-C], [14:cox1->-Y], [15:-S->cox1], [16:D->-S], [17:cox2->D], [18:K->cox2], [19:atp8->K], [20:atp6->atp8], [21:cox3->atp6], [22:G->cox3], [23:nad3->G], [24:R->nad3], [25:nad4l->R], [26:nad4->nad4l], [27:H->nad4], [28:S->H], [29:…	Missing
MK493163	Caudata	Plethodontidae	Plethodon	Plethodon shenandoah	2	[0:rrnS->F], [1:V->rrnS], [2:rrnL->V], [3:L->rrnL], [4:nad1->L], [5:I->nad1], [6:-Q->I], [7:M->-Q], [8:nad2->M], [9:W->nad2], [10:-A->W], [11:-N->-A], [12:-C->-N], [13:-Y->-C], [14:cox1->-Y], [15:-S->cox1], [16:D->-S], [17:cox2->D], [18:K->cox2], [19:atp8->K], [20:atp6->atp8], [21:cox3->atp6], [22:G->cox3], [23:nad3->G], [24:R->nad3], [25:nad4l->R], [26:nad4->nad4l], [27:H->nad4], [28:S->H], [29:…	Missing
MK493165	Caudata	Plethodontidae	Plethodon	Plethodon shenandoah	2	[0:rrnS->F], [1:V->rrnS], [2:rrnL->V], [3:L->rrnL], [4:nad1->L], [5:I->nad1], [6:-Q->I], [7:M->-Q], [8:nad2->M], [9:W->nad2], [10:-A->W], [11:-N->-A], [12:-C->-N], [13:-Y->-C], [14:cox1->-Y], [15:-S->cox1], [16:D->-S], [17:cox2->D], [18:K->cox2], [19:atp8->K], [20:atp6->atp8], [21:cox3->atp6], [22:G->cox3], [23:nad3->G], [24:R->nad3], [25:nad4l->R], [26:nad4->nad4l], [27:H->nad4], [28:S->H], [29:…	Missing
MK493168	Caudata	Plethodontidae	Plethodon	Plethodon shenandoah	2	[0:rrnS->F], [1:V->rrnS], [2:rrnL->V], [3:L->rrnL], [4:nad1->L], [5:I->nad1], [6:-Q->I], [7:M->-Q], [8:nad2->M], [9:W->nad2], [10:-A->W], [11:-N->-A], [12:-C->-N], [13:-Y->-C], [14:cox1->-Y], [15:-S->cox1], [16:D->-S], [17:cox2->D], [18:K->cox2], [19:atp8->K], [20:atp6->atp8], [21:cox3->atp6], [22:G->cox3], [23:nad3->G], [24:R->nad3], [25:nad4l->R], [26:nad4->nad4l], [27:H->nad4], [28:S->H], [29:…	Missing
MK493169	Caudata	Plethodontidae	Plethodon	Plethodon shenandoah	2	[0:rrnS->F], [1:V->rrnS], [2:rrnL->V], [3:L->rrnL], [4:nad1->L], [5:I->nad1], [6:-Q->I], [7:M->-Q], [8:nad2->M], [9:W->nad2], [10:-A->W], [11:-N->-A], [12:-C->-N], [13:-Y->-C], [14:cox1->-Y], [15:-S->cox1], [16:D->-S], [17:cox2->D], [18:K->cox2], [19:atp8->K], [20:atp6->atp8], [21:cox3->atp6], [22:G->cox3], [23:nad3->G], [24:R->nad3], [25:nad4l->R], [26:nad4->nad4l], [27:H->nad4], [28:S->H], [29:…	Missing
MK493173	Caudata	Plethodontidae	Plethodon	Plethodon shenandoah	2	[0:rrnS->F], [1:V->rrnS], [2:rrnL->V], [3:L->rrnL], [4:nad1->L], [5:I->nad1], [6:-Q->I], [7:M->-Q], [8:nad2->M], [9:W->nad2], [10:-A->W], [11:-N->-A], [12:-C->-N], [13:-Y->-C], [14:cox1->-Y], [15:-S->cox1], [16:D->-S], [17:cox2->D], [18:K->cox2], [19:atp8->K], [20:atp6->atp8], [21:cox3->atp6], [22:G->cox3], [23:nad3->G], [24:R->nad3], [25:nad4l->R], [26:nad4->nad4l], [27:H->nad4], [28:S->H], [29:…	Missing
MK493174	Caudata	Plethodontidae	Plethodon	Plethodon shenandoah	2	[0:rrnS->F], [1:V->rrnS], [2:rrnL->V], [3:L->rrnL], [4:nad1->L], [5:I->nad1], [6:-Q->I], [7:M->-Q], [8:nad2->M], [9:W->nad2], [10:-A->W], [11:-N->-A], [12:-C->-N], [13:-Y->-C], [14:cox1->-Y], [15:-S->cox1], [16:D->-S], [17:cox2->D], [18:K->cox2], [19:atp8->K], [20:atp6->atp8], [21:cox3->atp6], [22:G->cox3], [23:nad3->G], [24:R->nad3], [25:nad4l->R], [26:nad4->nad4l], [27:H->nad4], [28:S->H], [29:…	Missing
MK493164	Caudata	Plethodontidae	Plethodon	Plethodon shenandoah	2	[0:rrnS->F], [1:V->rrnS], [2:rrnL->V], [3:L->rrnL], [4:nad1->L], [5:I->nad1], [6:-Q->I], [7:M->-Q], [8:nad2->M], [9:W->nad2], [10:-A->W], [11:-N->-A], [12:-C->-N], [13:-Y->-C], [14:cox1->-Y], [15:-S->cox1], [16:D->-S], [17:cox2->D], [18:K->cox2], [19:atp8->K], [20:atp6->atp8], [21:cox3->atp6], [22:G->cox3], [23:nad3->G], [24:R->nad3], [25:nad4l->R], [26:nad4->nad4l], [27:H->nad4], [28:S->H], [29:…	Missing
MK493167	Caudata	Plethodontidae	Plethodon	Plethodon shenandoah	2	[0:rrnS->F], [1:V->rrnS], [2:rrnL->V], [3:L->rrnL], [4:nad1->L], [5:I->nad1], [6:-Q->I], [7:M->-Q], [8:nad2->M], [9:W->nad2], [10:-A->W], [11:-N->-A], [12:-C->-N], [13:-Y->-C], [14:cox1->-Y], [15:-S->cox1], [16:D->-S], [17:cox2->D], [18:K->cox2], [19:atp8->K], [20:atp6->atp8], [21:cox3->atp6], [22:G->cox3], [23:nad3->G], [24:R->nad3], [25:nad4l->R], [26:nad4->nad4l], [27:H->nad4], [28:S->H], [29:…	Missing
MK493170	Caudata	Plethodontidae	Plethodon	Plethodon shenandoah	2	[0:rrnS->F], [1:V->rrnS], [2:rrnL->V], [3:L->rrnL], [4:nad1->L], [5:I->nad1], [6:-Q->I], [7:M->-Q], [8:nad2->M], [9:W->nad2], [10:-A->W], [11:-N->-A], [12:-C->-N], [13:-Y->-C], [14:cox1->-Y], [15:-S->cox1], [16:D->-S], [17:cox2->D], [18:K->cox2], [19:atp8->K], [20:atp6->atp8], [21:cox3->atp6], [22:G->cox3], [23:nad3->G], [24:R->nad3], [25:nad4l->R], [26:nad4->nad4l], [27:H->nad4], [28:S->H], [29:…	Missing
MK493171	Caudata	Plethodontidae	Plethodon	Plethodon shenandoah	2	[0:rrnS->F], [1:V->rrnS], [2:rrnL->V], [3:L->rrnL], [4:nad1->L], [5:I->nad1], [6:-Q->I], [7:M->-Q], [8:nad2->M], [9:W->nad2], [10:-A->W], [11:-N->-A], [12:-C->-N], [13:-Y->-C], [14:cox1->-Y], [15:-S->cox1], [16:D->-S], [17:cox2->D], [18:K->cox2], [19:atp8->K], [20:atp6->atp8], [21:cox3->atp6], [22:G->cox3], [23:nad3->G], [24:R->nad3], [25:nad4l->R], [26:nad4->nad4l], [27:H->nad4], [28:S->H], [29:…	Missing
MK493192	Caudata	Plethodontidae	Plethodon	Plethodon shenandoah	2	[0:rrnS->F], [1:V->rrnS], [2:rrnL->V], [3:L->rrnL], [4:nad1->L], [5:I->nad1], [6:-Q->I], [7:M->-Q], [8:nad2->M], [9:W->nad2], [10:-A->W], [11:-N->-A], [12:-C->-N], [13:-Y->-C], [14:cox1->-Y], [15:-S->cox1], [16:D->-S], [17:cox2->D], [18:K->cox2], [19:atp8->K], [20:atp6->atp8], [21:cox3->atp6], [22:G->cox3], [23:nad3->G], [24:R->nad3], [25:nad4l->R], [26:nad4->nad4l], [27:H->nad4], [28:S->H], [29:…	Missing
MK493166	Caudata	Plethodontidae	Plethodon	Plethodon shenandoah	2	[0:rrnS->F], [1:V->rrnS], [2:rrnL->V], [3:L->rrnL], [4:nad1->L], [5:I->nad1], [6:-Q->I], [7:M->-Q], [8:nad2->M], [9:W->nad2], [10:-A->W], [11:-N->-A], [12:-C->-N], [13:-Y->-C], [14:cox1->-Y], [15:-S->cox1], [16:D->-S], [17:cox2->D], [18:K->cox2], [19:atp8->K], [20:atp6->atp8], [21:cox3->atp6], [22:G->cox3], [23:nad3->G], [24:R->nad3], [25:nad4l->R], [26:nad4->nad4l], [27:H->nad4], [28:S->H], [29:…	Missing
NC_006332/AY728220	Caudata	Plethodontidae	Pseudotriton	Pseudotriton ruber	2		Correct
NC_006325/AY728212	Caudata	Plethodontidae	Stereochilus	Stereochilus marginatus	10	[32:putative duplication remnant->cob], [33:cob->T], [34:T->-nad6], [35:putative duplication remnant->-E], [36:-nad6->-P], [37:-E->None], [38:putative duplication remnant->None], [39:-P->None]	Missing
NC_006336/AY728224	Caudata	Plethodontidae	Thorius	Thorius n. sp. RLM-2004	2		Correct
AJ871087	Anura	Ascaphidae	Ascaphus	Ascaphus truei	1		Correct
NC_014691/HM142901	Anura	Leiopelmatidae	Leiopelma	Leiopelma archeyi	20	[34:putative TAS-1->-nad6], [35:putative TAS-2->-E], [36:putative TAS-3->-P], [37:-nad6->None], [38:-E->None], [39:-P->None]	Missing
NC_027072/KJ792087	Anura	Leiopelmatidae	Leiopelma	Leiopelma hochstetteri	20		Correct
MN122920	Anura	Bombinatoridae	Bombina	Bombina bombina	1		Correct
NC_042501/EU115993	Anura	Bombinatoridae	Bombina	Bombina bombina	1		Correct
MW646504	Anura	Bombinatoridae	Bombina	Bombina bombina	1	[0:rrnS->F], [1:V->rrnS], [2:rrnL->V], [3:L->rrnL], [4:nad1->L], [5:I->nad1], [6:-Q->I], [7:M->-Q], [8:nad2->M], [9:W->nad2], [10:-A->W], [11:-N->-A], [12:-C->-N], [13:-Y->-C], [14:cox1->-Y], [15:-S->cox1], [16:D->-S], [17:cox2->D], [18:K->cox2], [19:atp8->K], [20:atp6->atp8], [21:cox3->atp6], [22:G->cox3], [23:nad3->G], [24:R->nad3], [25:nad4l->R], [26:nad4->nad4l], [27:H->nad4], [28:S->H], [29:…	Missing
MW646514	Anura	Bombinatoridae	Bombina	Bombina bombina	1	[0:rrnS->F], [1:V->rrnS], [2:rrnL->V], [3:L->rrnL], [4:nad1->L], [5:M->nad1], [6:nad2->I], [7:W->-Q], [8:-A->M], [9:-N->nad2], [10:-C->W], [11:-Y->-A], [12:cox1->-N], [13:-S->-C], [14:D->-Y], [15:cox2->cox1], [16:K->-S], [17:atp8->D], [18:atp6->cox2], [19:cox3->K], [20:G->atp8], [21:nad3->atp6], [22:nad4l->cox3], [23:nad4->G], [24:L->nad3], [25:nad5->R], [26:-nad6->nad4l], [27:-E->nad4], [28:cob-…	Missing
MW646510	Anura	Bombinatoridae	Bombina	Bombina bombina	1	[0:rrnS->F], [1:V->rrnS], [2:rrnL->V], [3:L->rrnL], [4:nad1->L], [5:I->nad1], [6:-Q->I], [7:M->-Q], [8:nad2->M], [9:W->nad2], [10:-A->W], [11:-N->-A], [12:-C->-N], [13:-Y->-C], [14:cox1->-Y], [15:-S->cox1], [16:D->-S], [17:cox2->D], [18:K->cox2], [19:atp8->K], [20:atp6->atp8], [21:cox3->atp6], [22:G->cox3], [23:nad3->G], [24:R->nad3], [25:nad4l->R], [26:nad4->nad4l], [27:H->nad4], [28:S->H], [29:…	Missing
MW646516	Anura	Bombinatoridae	Bombina	Bombina bombina	1		Correct
JX893172	Anura	Bombinatoridae	Bombina	Bombina bombina	1		Correct
MW646509	Anura	Bombinatoridae	Bombina	Bombina bombina	1	[0:rrnS->F], [1:V->rrnS], [2:rrnL->V], [3:L->rrnL], [4:nad1->L], [5:I->nad1], [6:-Q->I], [7:M->-Q], [8:nad2->M], [9:W->nad2], [10:-A->W], [11:-N->-A], [12:-C->-N], [13:-Y->-C], [14:cox1->-Y], [15:-S->cox1], [16:D->-S], [17:cox2->D], [18:K->cox2], [19:atp8->K], [20:atp6->atp8], [21:cox3->atp6], [22:G->cox3], [23:nad3->G], [24:R->nad3], [25:nad4l->R], [26:nad4->nad4l], [27:H->nad4], [28:S->H], [29:…	Missing
MW646515	Anura	Bombinatoridae	Bombina	Bombina bombina	1	[0:rrnS->F], [1:V->rrnS], [2:rrnL->V], [3:L->rrnL], [4:nad1->L], [5:I->nad1], [6:-Q->I], [7:M->-Q], [8:nad2->M], [9:W->nad2], [10:-A->W], [11:-N->-A], [12:-C->-N], [13:-Y->-C], [14:cox1->-Y], [15:-S->cox1], [16:D->-S], [17:cox2->D], [18:K->cox2], [19:atp8->K], [20:atp6->atp8], [21:cox3->atp6], [22:G->cox3], [23:nad3->G], [24:R->nad3], [25:nad4l->R], [26:nad4->nad4l], [27:H->nad4], [28:S->H], [29:…	Missing
MW646492	Anura	Bombinatoridae	Bombina	Bombina bombina	1		Correct
MH893761	Anura	Bombinatoridae	Bombina	Bombina bombina	1		Correct
MW646490	Anura	Bombinatoridae	Bombina	Bombina bombina	1		Correct
MW646491	Anura	Bombinatoridae	Bombina	Bombina bombina	1		Correct
MW646493	Anura	Bombinatoridae	Bombina	Bombina bombina	1		Correct
MW646494	Anura	Bombinatoridae	Bombina	Bombina bombina	1		Correct
MW646495	Anura	Bombinatoridae	Bombina	Bombina bombina	1		Correct
MW646496	Anura	Bombinatoridae	Bombina	Bombina bombina	1		Correct
MW646497	Anura	Bombinatoridae	Bombina	Bombina bombina	1		Correct
MW646498	Anura	Bombinatoridae	Bombina	Bombina bombina	1		Correct
MW646499	Anura	Bombinatoridae	Bombina	Bombina bombina	1		Correct
MW646500	Anura	Bombinatoridae	Bombina	Bombina bombina	1		Correct
MW646501	Anura	Bombinatoridae	Bombina	Bombina bombina	1		Correct
MW646502	Anura	Bombinatoridae	Bombina	Bombina bombina	1		Correct
MW646503	Anura	Bombinatoridae	Bombina	Bombina bombina	1		Correct
MW646505	Anura	Bombinatoridae	Bombina	Bombina bombina	1		Correct
MW646506	Anura	Bombinatoridae	Bombina	Bombina bombina	1		Correct
MW646507	Anura	Bombinatoridae	Bombina	Bombina bombina	1		Correct
MW646512	Anura	Bombinatoridae	Bombina	Bombina bombina	1	[0:rrnS->F], [1:V->rrnS], [2:rrnL->V], [3:L->rrnL], [4:nad1->L], [5:I->nad1], [6:-Q->I], [7:M->-Q], [8:nad2->M], [9:W->nad2], [10:-A->W], [11:-N->-A], [12:-C->-N], [13:-Y->-C], [14:cox1->-Y], [15:-S->cox1], [16:D->-S], [17:cox2->D], [18:K->cox2], [19:atp8->K], [20:atp6->atp8], [21:cox3->atp6], [22:G->cox3], [23:nad3->G], [24:R->nad3], [25:nad4l->R], [26:nad4->nad4l], [27:H->nad4], [28:S->H], [29:…	Missing
MW646513	Anura	Bombinatoridae	Bombina	Bombina bombina	1	[0:rrnS->F], [1:V->rrnS], [2:rrnL->V], [3:L->rrnL], [4:nad1->L], [5:I->nad1], [6:-Q->I], [7:M->-Q], [8:nad2->M], [9:W->nad2], [10:-A->W], [11:-N->-A], [12:-C->-N], [13:-Y->-C], [14:cox1->-Y], [15:-S->cox1], [16:D->-S], [17:cox2->D], [18:K->cox2], [19:atp8->K], [20:atp6->atp8], [21:cox3->atp6], [22:G->cox3], [23:nad3->G], [24:R->nad3], [25:nad4l->R], [26:nad4->nad4l], [27:H->nad4], [28:S->H], [29:…	Missing
MW646508	Anura	Bombinatoridae	Bombina	Bombina bombina	1		Correct
CM050691	Anura	Bombinatoridae	Bombina	Bombina bombina	1	no annotation	no annotation
JX893173	Anura	Bombinatoridae	Bombina	Bombina bombina	1		Correct
MW646511	Anura	Bombinatoridae	Bombina	Bombina bombina	1		Correct
MW646517	Anura	Bombinatoridae	Bombina	Bombina bombina	1		Correct
MW646518	Anura	Bombinatoridae	Bombina	Bombina bombina	1		Correct
NC_006402/AY458591	Anura	Bombinatoridae	Bombina	Bombina fortinuptialis	1	[12:N->-N]	Wrong strand
NC_021477/JX893183	Anura	Bombinatoridae	Bombina	Bombina lichuanensis	1		Correct
NC_011049/EU789363	Anura	Bombinatoridae	Bombina	Bombina maxima	1		Correct
JX893181	Anura	Bombinatoridae	Bombina	Bombina maxima	1		Correct
NC_021476/JX893182	Anura	Bombinatoridae	Bombina	Bombina microdeladigitora	1		Correct
AY957562	Anura	Bombinatoridae	Bombina	Bombina orientalis	1		Correct
NC_006689/AY585338	Anura	Bombinatoridae	Bombina	Bombina orientalis	1		Correct
JX893179	Anura	Bombinatoridae	Bombina	Bombina pachypus	1		Correct
JX893180	Anura	Bombinatoridae	Bombina	Bombina pachypus	1		Correct
NC_009258/AY971143	Anura	Bombinatoridae	Bombina	Bombina variegata	1		Correct
JX893176	Anura	Bombinatoridae	Bombina	Bombina variegata	1		Correct
JX893178	Anura	Bombinatoridae	Bombina	Bombina variegata	1		Correct
JX893177	Anura	Bombinatoridae	Bombina	Bombina variegata	1		Correct
JX893174	Anura	Bombinatoridae	Bombina	Bombina variegata	1		Correct
JX893175	Anura	Bombinatoridae	Bombina	Bombina variegata	1		Correct
NC_006688/AY585337	Anura	Alytidae	Alytes	Alytes obstetricans	1		Correct
NC_006690/AY585339	Anura	Alytidae	Discoglossus	Discoglossus galganoi	1		Correct
CM050223	Anura	Alytidae	Discoglossus	Discoglossus pictus	1	no annotation	no annotation
JX564892	Anura	Rhinophrynidae	Rhinophrynus	Rhinophrynus dorsalis	2	[0:rrnS->F], [1:V->rrnS], [2:rrnL->V], [3:L->rrnL], [4:nad1->L], [5:I->nad1], [6:-Q->I], [7:M->-Q], [8:nad2->M], [9:W->nad2], [10:-A->W], [11:-N->-A], [12:-C->-N], [13:-Y->-C], [14:cox1->-Y], [15:-S->cox1], [16:D->-S], [17:cox2->D], [18:K->cox2], [19:atp8->K], [20:atp6->atp8], [21:cox3->atp6], [22:G->cox3], [23:nad3->G], [24:R->nad3], [25:nad4l->R], [26:nad4->nad4l], [27:H->nad4], [28:S->H], [29:…	Missing
NC_015620/HM991334	Anura	Rhinophrynidae	Rhinophrynus	Rhinophrynus dorsalis	2		Correct
NC_015615/HM991331	Anura	Pipidae	Hymenochirus	Hymenochirus boettgeri	1		Correct
OL809651	Anura	Pipidae	Pipa	Pipa arrabali	2	[0:rrnS->F], [1:V->rrnS], [2:rrnL->V], [3:L->rrnL], [4:nad1->L], [5:I->nad1], [6:-Q->I], [7:M->-Q], [8:nad2->M], [9:W->nad2], [10:-A->W], [11:-N->-A], [12:-C->-N], [13:-Y->-C], [14:cox1->-Y], [15:-S->cox1], [16:D->-S], [17:cox2->D], [18:K->cox2], [19:atp8->K], [20:atp6->atp8], [21:cox3->atp6], [22:G->cox3], [23:nad3->G], [24:R->nad3], [25:nad4l->R], [26:nad4->nad4l], [27:H->nad4], [28:S->H], [29:…	Missing
OL809650	Anura	Pipidae	Pipa	Pipa arrabali	2		Correct
OL809648	Anura	Pipidae	Pipa	Pipa arrabali	2		Correct
OL809649	Anura	Pipidae	Pipa	Pipa aspera	2		Correct
NC_015617/HM991332	Anura	Pipidae	Pipa	Pipa carvalhoi	1		Correct
NC_061926/OL809656	Anura	Pipidae	Pipa	Pipa myersi	1		Correct
GQ244477	Anura	Pipidae	Pipa	Pipa pipa	1	[0:rrnS->F], [1:V->rrnS], [2:rrnL->V], [3:L->rrnL], [4:nad1->L], [5:I->nad1], [6:-Q->I], [7:M->-Q], [8:nad2->M], [9:W->nad2], [10:-A->W], [11:-N->-A], [12:-C->-N], [13:-Y->-C], [14:cox1->-Y], [15:-S->cox1], [16:D->-S], [17:cox2->D], [18:K->cox2], [19:atp8->K], [20:atp6->atp8], [21:cox3->atp6], [22:G->cox3], [23:nad3->G], [24:R->nad3], [25:nad4l->R], [26:nad4->nad4l], [27:H->nad4], [28:S->H], [29:…	Missing
OL809653	Anura	Pipidae	Pipa	Pipa pipa	1		Correct
OL809652	Anura	Pipidae	Pipa	Pipa pipa	1		Correct
NC_061389/OL809654	Anura	Pipidae	Pipa	Pipa pipa	1		Correct
NC_061925/OL809655	Anura	Pipidae	Pipa	Pipa snethlageae	1		Correct
NC_015618/HM991333	Anura	Pipidae	Pseudhymenochirus	Pseudhymenochirus merlini	1		Correct
NC_044874/MN259080	Anura	Pipidae	Xenopus	Xenopus allofraseri	1	[12:N->-N]	Wrong strand
NC_044876/MN259082	Anura	Pipidae	Xenopus	Xenopus amieti	1	[12:N->-N]	Wrong strand
NC_044878/MN259084	Anura	Pipidae	Xenopus	Xenopus andrei	1	[12:N->-N]	Wrong strand
NC_018776/JX155859	Anura	Pipidae	Xenopus	Xenopus borealis	1		Correct
MN259094	Anura	Pipidae	Xenopus	Xenopus borealis	1	[12:N->-N]	Wrong strand
MN259092	Anura	Pipidae	Xenopus	Xenopus boumbaensis	1	[12:N->-N]	Wrong strand
NC_044877/MN259083	Anura	Pipidae	Xenopus	Xenopus boumbaensis	1	[12:N->-N]	Wrong strand
NC_044865/MN259068	Anura	Pipidae	Xenopus	Xenopus calcaratus	1	[12:N->-N]	Wrong strand
AP014695	Anura	Pipidae	Xenopus	Xenopus cf. tropicalis Asashima-A-001	1	[15:?->cox1], [18:?->cox2], [22:?->cox3]	Non-standard
NC_044886/MN259093	Anura	Pipidae	Xenopus	Xenopus clivii	1	[12:N->-N]	Wrong strand
NC_044867/MN259070	Anura	Pipidae	Xenopus	Xenopus epitropicalis	1	[12:N->-N]	Wrong strand
NC_044884/MN259090	Anura	Pipidae	Xenopus	Xenopus eysoole	1	[12:N->-N]	Wrong strand
NC_044888/MN259096	Anura	Pipidae	Xenopus	Xenopus fischbergi	1	[12:N->-N]	Wrong strand
MN259098	Anura	Pipidae	Xenopus	Xenopus fraseri	1	[12:N->-N], [36:None->-P]	Wrong strand
MN259097	Anura	Pipidae	Xenopus	Xenopus fraseri	1	[12:N->-N]	Wrong strand
NC_044871/MN259077	Anura	Pipidae	Xenopus	Xenopus gilli	2	[12:N->-N]	Wrong strand
NC_044879/MN259085	Anura	Pipidae	Xenopus	Xenopus itombwensis	1	[12:N->-N]	Wrong strand
NC_044883/MN259089	Anura	Pipidae	Xenopus	Xenopus kobeli	1	[12:N->-N]	Wrong strand
NC_001573/M10217	Anura	Pipidae	Xenopus	Xenopus laevis	1		Correct
HM991335	Anura	Pipidae	Xenopus	Xenopus laevis	1	[12:N->-N]	Wrong strand
MN259073	Anura	Pipidae	Xenopus	Xenopus laevis	1	[12:N->-N]	Wrong strand
MN259072	Anura	Pipidae	Xenopus	Xenopus laevis	1	[12:N->-N]	Wrong strand
XELMTCG	Anura	Pipidae	Xenopus	Xenopus laevis	1	[9:?->nad2], [20:atp6->atp8], [21:cox3->atp6], [22:G->cox3], [23:?->G], [24:R->nad3], [25:?->R], [26:nad4->nad4l], [27:H->nad4], [28:S->H], [29:L->S], [30:?->L], [31:-?->nad5], [32:-E->-nad6], [33:cob->-E], [34:T->cob], [35:-P->T], [36:None->-P]	Non-standard
NC_044868/MN259071	Anura	Pipidae	Xenopus	Xenopus largeni	2	[12:N->-N]	Wrong strand
NC_044880/MN259086	Anura	Pipidae	Xenopus	Xenopus lenduensis	1	[12:N->-N]	Wrong strand
NC_044885/MN259091	Anura	Pipidae	Xenopus	Xenopus longipes	1	[12:N->-N]	Wrong strand
NC_044866/MN259069	Anura	Pipidae	Xenopus	Xenopus mellotropicalis	1	[12:N->-N]	Wrong strand
NC_044887/MN259095	Anura	Pipidae	Xenopus	Xenopus muelleri	2	[12:N->-N]	Wrong strand
NC_044872/MN259078	Anura	Pipidae	Xenopus	Xenopus parafraseri	1	[12:N->-N]	Wrong strand
NC_044869/MN259074	Anura	Pipidae	Xenopus	Xenopus petersii	1	[12:N->-N]	Wrong strand
NC_044870/MN259076	Anura	Pipidae	Xenopus	Xenopus poweri	1	[12:N->-N]	Wrong strand
NC_044873/MN259079	Anura	Pipidae	Xenopus	Xenopus pygmaeus	1	[12:N->-N]	Wrong strand
NC_044882/MN259088	Anura	Pipidae	Xenopus	Xenopus ruwenzoriensis	1	[12:N->-N]	Wrong strand
MN259067	Anura	Pipidae	Xenopus	Xenopus tropicalis	1	[12:N->-N]	Wrong strand
NC_006839/AY789013	Anura	Pipidae	Xenopus	Xenopus tropicalis	1	[36:P->-P]	Wrong strand
NC_044881/MN259087	Anura	Pipidae	Xenopus	Xenopus vestitus	1	[12:N->-N]	Wrong strand
NC_018775/JX155858	Anura	Pipidae	Xenopus	Xenopus victorianus	1	[16:S->-S]	Wrong strand
MN259075	Anura	Pipidae	Xenopus	Xenopus victorianus	1	[12:N->-N]	Wrong strand
NC_044875/MN259081	Anura	Pipidae	Xenopus	Xenopus wittei	1	[12:N->-N]	Wrong strand
NC_020000/JF703231	Anura	Pelodytidae	Pelodytes	Pelodytes cf. punctatus II-2011	1		Correct
JX564882	Anura	Pelodytidae	Pelodytes	Pelodytes ibericus	1		Correct
NC_008144/AJ871086	Anura	Pelobatidae	Pelobates	Pelobates cultripes	1		Correct
NC_051953/MT410942	Anura	Pelobatidae	Pelobates	Pelobates fuscus	1		Correct
JX564894	Anura	Scaphiopodidae	Scaphiopus	Scaphiopus couchii	1	[0:rrnS->F], [1:V->rrnS], [2:rrnL->V], [3:L->rrnL], [4:nad1->L], [5:I->nad1], [6:-Q->I], [7:M->-Q], [8:nad2->M], [9:W->nad2], [10:-A->W], [11:-N->-A], [12:-C->-N], [13:-Y->-C], [14:cox1->-Y], [15:-S->cox1], [16:D->-S], [17:cox2->D], [18:K->cox2], [19:atp8->K], [20:atp6->atp8], [21:cox3->atp6], [22:G->cox3], [23:nad3->G], [24:R->nad3], [25:nad4l->R], [26:nad4->nad4l], [27:H->nad4], [28:S->H], [29:…	Missing
NC_037377/KY962390	Anura	Scaphiopodidae	Scaphiopus	Scaphiopus holbrookii	1		Correct
JX564896	Anura	Scaphiopodidae	Spea	Spea bombifrons	1	[0:rrnS->F], [1:V->rrnS], [2:rrnL->V], [3:L->rrnL], [4:nad1->L], [5:I->nad1], [6:-Q->I], [7:M->-Q], [8:nad2->M], [9:W->nad2], [10:-A->W], [11:-N->-A], [12:-C->-N], [13:-Y->-C], [14:cox1->-Y], [15:-S->cox1], [16:D->-S], [17:cox2->D], [18:K->cox2], [19:atp8->K], [20:atp6->atp8], [21:cox3->atp6], [22:G->cox3], [23:nad3->G], [24:R->nad3], [25:nad4l->R], [26:nad4->nad4l], [27:H->nad4], [28:S->H], [29:…	Missing
CM055131	Anura	Scaphiopodidae	Spea	Spea hammondii	1	no annotation	no annotation
MZ364157	Anura	Megophryidae	Atympanophrys	Atympanophrys gigantica	1		Correct
NC_018785/JX458090	Anura	Megophryidae	Atympanophrys	Atympanophrys shapingensis	1		Correct
NC_081000/OR063945	Anura	Megophryidae	Boulenophrys	Boulenophrys baishanzuensis	1		Correct
OR529440	Anura	Megophryidae	Boulenophrys	Boulenophrys boettgeri	1		Correct
OR522721	Anura	Megophryidae	Boulenophrys	Boulenophrys kuatunensis	1		Correct
KP728257	Anura	Megophryidae	Boulenophrys	Boulenophrys omeimontis	1		Correct
ON646614	Anura	Megophryidae	Boulenophrys	Boulenophrys spinata	1		Correct
JX564854	Anura	Megophryidae	Brachytarsophrys	Brachytarsophrys carinense	1	[0:rrnS->F], [1:V->rrnS], [2:rrnL->V], [3:L->rrnL], [4:nad1->L], [5:I->nad1], [6:-Q->I], [7:M->-Q], [8:nad2->M], [9:W->nad2], [10:-A->W], [11:-N->-A], [12:-C->-N], [13:-Y->-C], [14:cox1->-Y], [15:-S->cox1], [16:D->-S], [17:cox2->D], [18:K->cox2], [19:atp8->K], [20:atp6->atp8], [21:cox3->atp6], [22:G->cox3], [23:nad3->G], [24:R->nad3], [25:nad4l->R], [26:nad4->nad4l], [27:H->nad4], [28:S->H], [29:…	Missing
MW487804	Anura	Megophryidae	Leptobrachella	Leptobrachella alpina	13	[34:E->-E]	Wrong strand
NC_020610/KC460337	Anura	Megophryidae	Leptobrachella	Leptobrachella oshanensis	13		Correct
JX564874	Anura	Megophryidae	Leptobrachella	Leptobrachella pelodytoides	13	[0:rrnS->F], [1:rrnL->rrnS], [2:L->rrnL], [3:I->L], [4:-Q->nad1], [5:M->I], [6:nad2->-Q], [7:-A->M], [8:-N->V], [9:-C->-P], [10:-Y->M], [11:cox1->nad2], [12:-S->-A], [13:D->-N], [14:cox2->-C], [15:K->-Y], [16:atp8->cox1], [17:atp6->-S], [18:cox3->D], [19:G->cox2], [20:nad3->K], [21:R->atp8], [22:nad4l->atp6], [23:nad4->cox3], [24:H->G], [25:S->nad3], [26:L->R], [27:nad5->nad4l], [28:-nad6->nad4],…	Missing
MZ394043	Anura	Megophryidae	Leptobrachium	Leptobrachium ailaonicum	14		Correct
MH643882	Anura	Megophryidae	Leptobrachium	Leptobrachium boringii	14	[0:rrnS->F], [1:V->rrnS], [2:rrnL->V], [3:L->rrnL], [4:nad1->L], [5:I->nad1], [6:-Q->I], [7:M->-Q], [9:nad2->M], [10:-A->nad2], [11:-N->-A], [12:-C->-N], [13:-Y->-C], [14:cox1->-Y], [15:-S->cox1], [16:-D->-S], [17:cox2->D], [18:K->cox2], [19:atp8->K], [20:atp6->atp8], [21:cox3->atp6], [22:G->cox3], [23:nad3->G], [24:R->nad3], [25:nad4l->R], [26:nad4->nad4l], [27:H->nad4], [28:S->H], [29:L->S], [3…	Missing
NC_024427/KJ630505	Anura	Megophryidae	Leptobrachium	Leptobrachium boringii	14		Correct
OP373724	Anura	Megophryidae	Leptobrachium	Leptobrachium boringii	14		Correct
NC_031411/KU760082	Anura	Megophryidae	Leptobrachium	Leptobrachium leishanense	14		Correct
NC_057468/MW429348	Anura	Megophryidae	Leptobrachium	Leptobrachium liui	14		Correct
OP503540	Anura	Megophryidae	Leptobrachium	Leptobrachium liui	14		Correct
KT601071	Anura	Megophryidae	Megophrys	Megophrys sp. FH-2015	1		Correct
NC_060625/MT683772	Anura	Megophryidae	Megophrys	Megophrys sp. HW-2022	1		Correct
MF953479	Anura	Megophryidae	Oreolalax	Oreolalax jingdongensis	14		Correct
NC_030627/KU096847	Anura	Megophryidae	Oreolalax	Oreolalax lichuanensis	18	[10:-A->W], [11:-N->-A], [12:-C->-N], [13:-Y->-C], [14:cox1->-Y], [15:-S->cox1], [16:D->-S], [17:cox2->D], [18:K->cox2], [19:atp8->K], [20:atp6->atp8], [21:cox3->atp6], [22:G->cox3], [23:nad3->G], [24:R->nad3], [25:nad4l->R], [26:nad4->nad4l], [27:H->nad4], [28:S->H], [29:L->S], [30:nad5->L], [31:-nad6->nad5], [32:-E->-nad6], [33:cob->-E], [34:T->cob], [35:-P->T], [36:W->-P], [37:None->W]	Missing
KU310894	Anura	Megophryidae	Oreolalax	Oreolalax major	14	[0:rrnS->F], [1:V->rrnS], [2:rrnL->V], [3:L->rrnL], [4:nad1->L], [5:I->nad1], [6:-Q->I], [7:M->-Q], [9:nad2->M], [10:-A->nad2], [11:-N->-A], [12:-C->-N], [13:-Y->-C], [14:cox1->-Y], [15:-S->cox1], [16:D->-S], [17:cox2->D], [18:K->cox2], [19:atp8->K], [20:atp6->atp8], [21:cox3->atp6], [22:G->cox3], [23:nad3->G], [24:R->nad3], [25:nad4l->R], [26:nad4->nad4l], [27:H->nad4], [28:S->H], [29:L->S], [30…	Missing
NC_030605/KU127230	Anura	Megophryidae	Oreolalax	Oreolalax major	14		Correct
MN803320	Anura	Megophryidae	Oreolalax	Oreolalax major	14		Correct
NC_037382/MF966382	Anura	Megophryidae	Oreolalax	Oreolalax multipunctatus	14		Correct
OP722573	Anura	Megophryidae	Oreolalax	Oreolalax omeimontis	15		Correct
NC_049862/MN803321	Anura	Megophryidae	Oreolalax	Oreolalax omeimontis	15	[6:I->-Q], [7:-Q->M], [8:M->I], [9:nad2->M], [10:-A->nad2], [11:-N->-A], [12:-C->-N], [13:-Y->-C], [14:cox1->-Y], [15:-S->cox1], [16:D->-S], [17:cox2->D], [18:K->cox2], [19:atp8->K], [20:atp6->atp8], [21:cox3->atp6], [22:G->cox3], [23:nad3->G], [24:R->nad3], [25:nad4l->R], [26:nad4->nad4l], [27:H->nad4], [28:S->H], [29:L->S], [30:nad5->L], [31:-nad6->nad5], [32:-E->-nad6], [33:cob->-E], [34:T->co…	Missing
MF770485	Anura	Megophryidae	Oreolalax	Oreolalax rhodostigmatus	19		Correct
ON646613	Anura	Megophryidae	Oreolalax	Oreolalax rhodostigmatus	19		Correct
NC_056343/MT773151	Anura	Megophryidae	Oreolalax	Oreolalax schmidti	16		Correct
MH727696	Anura	Megophryidae	Oreolalax	Oreolalax xiangchengensis	14	[14:Y->-Y]	Wrong strand
KX352261	Anura	Megophryidae	Scutiger	Scutiger liupanensis	17	[1:rrnS->-Q], [2:V->M], [3:rrnL->nad2], [4:L->-A], [5:nad1->-N], [6:nad2->-C], [7:W->-Y], [8:-A->cox1], [9:-N->-S], [10:-C->D], [11:-Y->cox2], [12:cox1->K], [13:-S->atp8], [14:D->atp6], [15:cox2->cox3], [16:K->G], [17:atp8->nad3], [18:atp6->R], [19:cox3->nad4l], [20:G->nad4], [21:nad3->H], [22:R->S], [23:nad4l->L], [24:nad4->nad5], [25:H->-nad6], [26:S->-E], [27:L->cob], [28:nad5->T], [29:-nad6->…	Missing
KX352260	Anura	Megophryidae	Scutiger	Scutiger ningshanensis	17	[1:rrnS->-Q], [2:V->M], [3:rrnL->nad2], [4:L->-A], [5:nad1->-N], [6:I->-C], [7:nad2->-Y], [8:W->cox1], [9:-A->-S], [10:-N->D], [11:-C->cox2], [12:-Y->K], [13:cox1->atp8], [14:-S->atp6], [15:D->cox3], [16:cox2->G], [17:K->nad3], [18:atp8->R], [19:atp6->nad4l], [20:cox3->nad4], [21:G->H], [22:nad3->S], [23:R->L], [24:nad4l->nad5], [25:nad4->-nad6], [26:H->-E], [27:S->cob], [28:L->T], [29:nad5->-P],…	Missing
NC_031426/KX619450	Anura	Megophryidae	Scutiger	Scutiger ningshanensis	17		Correct
JX564867	Anura	Heleophrynidae	Heleophryne	Heleophryne purcelli	67	[0:rrnS->F], [1:V->rrnS], [2:rrnL->V], [3:L->rrnL], [4:nad1->L], [5:I->nad1], [6:-Q->I], [7:nad2->-Q], [8:-A->M], [9:-N->nad2], [10:-C->-A], [11:M->-N], [12:W->-C], [13:-Y->M], [14:cox1->W], [15:-S->-Y], [16:D->cox1], [17:cox2->-S], [18:K->D], [19:atp8->cox2], [20:atp6->K], [21:cox3->atp8], [22:G->atp6], [23:nad3->cox3], [24:R->G], [25:nad4l->nad3], [26:nad4->R], [27:H->nad4l], [28:S->nad4], [29:…	Missing
NC_019998/JF703229	Anura	Heleophrynidae	Heleophryne	Heleophryne regis	67	[8:nad2->M], [9:-A->nad2], [10:-N->-A], [11:-C->-N], [12:M->-C], [13:W->M], [14:-Y->W], [15:cox1->-Y], [16:-S->cox1], [17:D->-S], [18:cox2->D], [19:K->cox2], [20:atp8->K], [21:atp6->atp8], [22:cox3->atp6], [23:G->cox3], [24:nad3->G], [25:R->nad3], [26:nad4l->R], [27:nad4->nad4l], [28:H->nad4], [29:S->H], [30:nad5->S], [31:-nad6->nad5], [32:-E->-nad6], [33:cob->-E], [34:L->cob], [35:T->L], [36:-P-…	Missing
KR349313	Anura	Calyptocephalellidae	Telmatobufo	Telmatobufo australis	21	no annotation	no annotation
JF703228	Anura	Calyptocephalellidae	Calyptocephalella	Calyptocephalella gayi	21		Correct
JX564860	Anura	Myobatrachidae	Crinia	Crinia signifera	80	[0:rrnS->F], [1:V->rrnS], [2:rrnL->V], [3:L->rrnL], [4:nad1->L], [5:I->nad1], [6:-Q->I], [7:M->-Q], [8:nad2->M], [9:W->nad2], [10:-A->W], [11:-N->-A], [12:-C->-N], [13:-Y->-C], [14:cox1->-Y], [15:-S->cox1], [16:D->-S], [17:cox2->D], [18:K->cox2], [19:atp8->K], [20:atp6->atp8], [21:cox3->atp6], [22:G->cox3], [23:nad3->G], [24:R->nad3], [25:nad4l->R], [26:nad4->nad4l], [27:H->nad4], [28:S->H], [29:…	Missing
CM062684	Anura	Myobatrachidae	Taudactylus	Taudactylus pleione	80	no annotation	no annotation
NC_019999/JF703230	Anura	Myobatrachidae	Lechriodus	Lechriodus melanopyga	21		Correct
JX564877	Anura	Myobatrachidae	Limnodynastes	Limnodynastes salmini	21	[0:rrnS->F], [1:V->rrnS], [2:rrnL->V], [3:L->rrnL], [4:nad1->L], [5:I->nad1], [6:-Q->I], [7:M->-Q], [8:nad2->M], [9:W->nad2], [10:-A->W], [11:-N->-A], [12:-C->-N], [13:-Y->-C], [14:cox1->-Y], [15:-S->cox1], [16:D->-S], [17:cox2->D], [18:K->cox2], [19:atp8->K], [20:atp6->atp8], [21:cox3->atp6], [22:G->cox3], [23:nad3->G], [24:R->nad3], [25:nad4l->R], [26:nad4->nad4l], [27:H->nad4], [28:S->H], [29:…	Missing
JX564891	Anura	Rhinodermatidae	Rhinoderma	Rhinoderma darwinii	21	[0:rrnS->F], [1:V->rrnS], [2:rrnL->V], [3:L->rrnL], [4:nad1->L], [5:I->nad1], [6:-Q->I], [7:M->-Q], [8:nad2->M], [9:W->nad2], [10:-A->W], [11:-N->-A], [12:-C->-N], [13:-Y->-C], [14:cox1->-Y], [15:-S->cox1], [16:D->-S], [17:cox2->D], [18:K->cox2], [19:atp8->K], [20:atp6->atp8], [21:cox3->atp6], [22:G->cox3], [23:nad3->G], [24:R->nad3], [25:nad4l->R], [26:nad4->nad4l], [27:H->nad4], [28:S->H], [29:…	Missing
KT221614	Anura	Hylodidae	Hylodes	Hylodes meridionalis	65		Correct
JX564852	Anura	Alsodidae	Alsodes	Alsodes gargola	21	[0:rrnS->F], [1:V->rrnS], [2:rrnL->V], [3:L->rrnL], [4:nad1->L], [5:I->nad1], [6:-Q->I], [7:M->-Q], [8:nad2->M], [9:W->nad2], [10:-A->W], [11:-N->-A], [12:-C->-N], [13:-Y->-C], [14:cox1->-Y], [15:-S->cox1], [16:D->-S], [17:cox2->D], [18:K->cox2], [19:atp8->K], [20:atp6->atp8], [21:cox3->atp6], [22:G->cox3], [23:nad3->G], [24:R->nad3], [25:nad4l->R], [26:nad4->nad4l], [27:H->nad4], [28:S->H], [29:…	Missing
MH070028	Anura	Alsodidae	Eupsophus	Eupsophus emiliopugini	21		Correct
MH070027	Anura	Alsodidae	Eupsophus	Eupsophus vertebralis	21	[10:-W->W], [32:E->-E]	Wrong strand
JX564880	Anura	Odontophrynidae	Odontophrynus	Odontophrynus americanus	21	[0:rrnS->F], [1:V->rrnS], [2:rrnL->V], [3:L->rrnL], [4:nad1->L], [5:I->nad1], [6:-Q->I], [7:M->-Q], [8:nad2->M], [9:W->nad2], [10:-N->W], [11:-C->-A], [12:-Y->-N], [13:cox1->-C], [14:-S->-Y], [15:D->cox1], [16:cox2->-S], [17:K->D], [18:atp8->cox2], [19:atp6->K], [20:cox3->atp8], [21:G->atp6], [22:nad3->cox3], [23:R->G], [24:nad4l->nad3], [25:nad4->R], [26:H->nad4l], [27:S->nad4], [28:nad5->H], [2…	Missing
NC_020002/JF703234	Anura	Telmatobiidae	Telmatobius	Telmatobius bolivianus	21		Correct
NC_030333/KT949346	Anura	Telmatobiidae	Telmatobius	Telmatobius chusmisensis	21		Correct
JX564897	Anura	Telmatobiidae	Telmatobius	Telmatobius vellardi	21	[0:rrnS->F], [1:V->rrnS], [2:rrnL->V], [3:L->rrnL], [4:nad1->L], [5:I->nad1], [6:-Q->I], [7:M->-Q], [8:nad2->M], [9:W->nad2], [10:-A->W], [11:-N->-A], [12:-C->-N], [13:-Y->-C], [14:cox1->-Y], [15:-S->cox1], [16:D->-S], [17:cox2->D], [18:K->cox2], [19:atp8->K], [20:atp6->atp8], [21:cox3->atp6], [22:G->cox3], [23:nad3->G], [24:R->nad3], [25:nad4l->R], [26:nad4->nad4l], [27:H->nad4], [28:S->H], [29:…	Missing
JX564861	Anura	Hemiphractidae	Cryptobatrachus	Cryptobatrachus sp. TNHC-GDC 451	48	[0:rrnS->F], [1:V->rrnS], [2:rrnL->V], [3:L->rrnL], [4:nad1->L], [5:I->nad1], [6:-Q->I], [7:M->-Q], [8:nad2->M], [9:W->nad2], [10:-A->W], [11:-N->-A], [12:-C->-N], [13:-Y->-C], [14:cox1->-Y], [15:-S->cox1], [16:D->-S], [17:cox2->D], [18:K->cox2], [19:atp8->K], [20:atp6->atp8], [21:cox3->atp6], [22:G->cox3], [23:nad3->G], [24:R->nad3], [25:nad4l->R], [26:nad4->nad4l], [27:H->nad4], [28:S->H], [29:…	Missing
JX564866	Anura	Hemiphractidae	Gastrotheca	Gastrotheca pseustes	21	[0:rrnS->F], [1:V->rrnS], [2:rrnL->V], [3:L->rrnL], [4:nad1->L], [5:I->nad1], [6:-Q->I], [7:M->-Q], [8:nad2->M], [9:W->nad2], [10:-A->W], [11:-N->-A], [12:-C->-N], [13:-Y->-C], [14:cox1->-Y], [15:-S->cox1], [16:D->-S], [17:cox2->D], [18:K->cox2], [19:atp8->K], [20:atp6->atp8], [21:cox3->atp6], [22:G->cox3], [23:nad3->G], [24:R->nad3], [25:nad4l->R], [26:nad4->nad4l], [27:H->nad4], [28:S->H], [29:…	Missing
JX564858	Anura	Ceratophryidae	Ceratophrys	Ceratophrys ornata	21	[0:rrnS->F], [1:V->rrnS], [2:rrnL->V], [3:L->rrnL], [4:nad1->L], [5:I->nad1], [6:-Q->I], [7:M->-Q], [8:nad2->M], [9:W->nad2], [10:-A->W], [11:-N->-A], [12:-C->-N], [13:-Y->-C], [14:cox1->-Y], [15:-S->cox1], [16:D->-S], [17:cox2->D], [18:K->cox2], [19:atp8->K], [20:atp6->atp8], [21:cox3->atp6], [22:G->cox3], [23:nad3->G], [24:R->nad3], [25:nad4l->R], [26:nad4->nad4l], [27:H->nad4], [28:S->H], [29:…	Missing
MT358316	Anura	Hylidae	Aplastodiscus	Aplastodiscus arildae	21	[0:rrnS->F], [1:V->rrnS], [2:rrnL->V], [3:L->rrnL], [4:nad1->L], [5:I->nad1], [6:-Q->I], [7:M->-Q], [8:nad2->M], [9:W->nad2], [10:-A->W], [11:-N->-A], [12:-C->-N], [13:-Y->-C], [14:cox1->-Y], [15:-S->cox1], [16:D->-S], [17:cox2->D], [18:K->cox2], [19:atp8->K], [20:atp6->atp8], [21:cox3->atp6], [22:G->cox3], [23:nad3->G], [24:R->nad3], [25:nad4l->R], [26:nad4->nad4l], [27:H->nad4], [28:S->H], [29:…	Missing
MW575915	Anura	Hylidae	Aplastodiscus	Aplastodiscus sp. MTR26425	21	no annotation	no annotation
MW575899	Anura	Hylidae	Boana	Boana courtoisae	21	no annotation	no annotation
MW575918	Anura	Hylidae	Boana	Boana lanciformis	21	no annotation	no annotation
MW575916	Anura	Hylidae	Boana	Boana maculateralis	48	no annotation	no annotation
MW575917	Anura	Hylidae	Boana	Boana steinbachi	48	no annotation	no annotation
MW575924	Anura	Hylidae	Boana	Boana steinbachi	48	no annotation	no annotation
MW575923	Anura	Hylidae	Boana	Boana alfaroi	48	no annotation	no annotation
MW575920	Anura	Hylidae	Boana	Boana almendarizae	21	no annotation	no annotation
MW575903	Anura	Hylidae	Boana	Boana boans	21	no annotation	no annotation
MW575909	Anura	Hylidae	Boana	Boana calcarata	21	no annotation	no annotation
MW575925	Anura	Hylidae	Boana	Boana cinerascens	21	no annotation	no annotation
MW575906	Anura	Hylidae	Boana	Boana dentei	21	no annotation	no annotation
MW575901	Anura	Hylidae	Boana	Boana diabolica	21	no annotation	no annotation
MW575919	Anura	Hylidae	Boana	Boana fasciata	21	no annotation	no annotation
MW575912	Anura	Hylidae	Boana	Boana leucocheila	21	no annotation	no annotation
MW575922	Anura	Hylidae	Boana	Boana maculateralis	48	no annotation	no annotation
MW575902	Anura	Hylidae	Boana	Boana ornatissima	21	no annotation	no annotation
MW575907	Anura	Hylidae	Boana	Boana punctata	21	no annotation	no annotation
MW575911	Anura	Hylidae	Boana	Boana raniceps	21	no annotation	no annotation
MW575905	Anura	Hylidae	Boana	Boana sp. c AF-2020	48	no annotation	no annotation
MW575913	Anura	Hylidae	Boana	Boana sp. e AF-2020	48	no annotation	no annotation
MW575904	Anura	Hylidae	Boana	Boana sp. gr. albopunctata 4 AR-2022	21	no annotation	no annotation
MW575910	Anura	Hylidae	Boana	Boana steinbachi	48	no annotation	no annotation
MW575921	Anura	Hylidae	Boana	Boana tetete	48	no annotation	no annotation
MW575900	Anura	Hylidae	Boana	Boana xerophylla	21	no annotation	no annotation
NC_036493/KY829114	Anura	Hylidae	Bokermannohyla	Bokermannohyla alvarengai	71	[9:nad2->M], [10:W->nad2], [11:-A->W], [12:-N->-A], [13:-C->-N], [14:-Y->-C], [15:cox1->-Y], [16:-S->cox1], [17:D->-S], [18:cox2->D], [19:K->cox2], [20:atp8->K], [21:atp6->atp8], [22:cox3->atp6], [23:G->cox3], [24:nad3->G], [25:R->nad3], [26:nad4l->R], [27:nad4->nad4l], [28:H->nad4], [29:S->H], [30:nad5->S], [31:-nad6->nad5], [32:-E->-nad6], [33:cob->-E], [34:L->cob], [35:T->L], [36:-P->T], [37:N…	Missing
MW575914	Anura	Hylidae	Bokermannohyla	Bokermannohyla sp. MTR26423	70	no annotation	no annotation
CM051072	Anura	Hylidae	Dendropsophus	Dendropsophus ebraccatus	21	no annotation	no annotation
OP572169	Anura	Hylidae	Dryaderces	Dryaderces inframaculata	21		Correct
MW002720	Anura	Hylidae	Hyla	Hyla andersonii	21	[8:nad2->M], [9:W->nad2], [10:-A->W], [11:N->-A], [12:-C->-N], [13:-Y->-C], [14:cox1->-Y], [15:-S->cox1], [16:D->-S], [17:cox2->D], [18:K->cox2], [19:atp8->K], [20:atp6->atp8], [21:cox3->atp6], [22:G->cox3], [23:nad3->G], [24:nad4l->nad3], [25:nad4->R], [26:H->nad4l], [27:S->nad4], [28:nad5->H], [29:-nad6->S], [30:-E->nad5], [31:cob->-nad6], [32:L->-E], [33:T->cob], [34:-P->L], [35:None->T], [36:…	Missing
MW002713	Anura	Hylidae	Hyla	Hyla andersonii	21	[2:rrnL->V], [3:L->rrnL], [4:nad1->L], [5:I->nad1], [6:-Q->I], [7:M->-Q], [8:nad2->M], [9:W->nad2], [10:-A->W], [11:N->-A], [12:-C->-N], [13:-Y->-C], [14:cox1->-Y], [15:-S->cox1], [16:D->-S], [17:cox2->D], [18:K->cox2], [19:atp8->K], [20:atp6->atp8], [21:cox3->atp6], [22:nad3->cox3], [23:nad4l->G], [24:nad4->nad3], [25:H->R], [26:S->nad4l], [27:nad5->nad4], [28:-nad6->H], [29:cob->S], [30:L->nad5…	Missing
MW002704	Anura	Hylidae	Hyla	Hyla andersonii	21	[12:N->-N]	Wrong strand
MW002705	Anura	Hylidae	Hyla	Hyla andersonii	21	[12:N->-N]	Wrong strand
MW002702	Anura	Hylidae	Hyla	Hyla andersonii	21	[12:N->-N]	Wrong strand
MW002703	Anura	Hylidae	Hyla	Hyla andersonii	21	[12:N->-N]	Wrong strand
MW002700	Anura	Hylidae	Hyla	Hyla andersonii	21	[12:N->-N]	Wrong strand
MW002701	Anura	Hylidae	Hyla	Hyla andersonii	21	[12:N->-N]	Wrong strand
MW002706	Anura	Hylidae	Hyla	Hyla andersonii	21	[12:N->-N]	Wrong strand
MW002711	Anura	Hylidae	Hyla	Hyla andersonii	21	[12:N->-N]	Wrong strand
MW002698	Anura	Hylidae	Hyla	Hyla andersonii	21	[12:N->-N]	Wrong strand
MW002699	Anura	Hylidae	Hyla	Hyla andersonii	21	[12:N->-N]	Wrong strand
MW002710	Anura	Hylidae	Hyla	Hyla andersonii	21	[12:N->-N]	Wrong strand
MW002712	Anura	Hylidae	Hyla	Hyla andersonii	21	[12:N->-N]	Wrong strand
MW002714	Anura	Hylidae	Hyla	Hyla andersonii	21	[12:N->-N]	Wrong strand
MW002717	Anura	Hylidae	Hyla	Hyla andersonii	21	[12:N->-N]	Wrong strand
MW002721	Anura	Hylidae	Hyla	Hyla andersonii	21	[12:N->-N]	Wrong strand
MW002697	Anura	Hylidae	Hyla	Hyla andersonii	21	[12:N->-N]	Wrong strand
MW002707	Anura	Hylidae	Hyla	Hyla andersonii	21	[12:N->-N]	Wrong strand
MW002708	Anura	Hylidae	Hyla	Hyla andersonii	21	[12:N->-N]	Wrong strand
MW002715	Anura	Hylidae	Hyla	Hyla andersonii	21	[12:N->-N]	Wrong strand
MW002718	Anura	Hylidae	Hyla	Hyla andersonii	21	[12:N->-N]	Wrong strand
MW002719	Anura	Hylidae	Hyla	Hyla andersonii	21	[12:N->-N]	Wrong strand
NC_063648/MW002696	Anura	Hylidae	Hyla	Hyla andersonii	21	[12:N->-N]	Wrong strand
MW002709	Anura	Hylidae	Hyla	Hyla andersonii	21	[12:N->-N]	Wrong strand
MW002716	Anura	Hylidae	Hyla	Hyla andersonii	21	[12:N->-N]	Wrong strand
MF198327	Anura	Hylidae	Hyla	Hyla cinerea	21	no annotation	no annotation
MF198318	Anura	Hylidae	Hyla	Hyla cinerea	21	no annotation	no annotation
MF198329	Anura	Hylidae	Hyla	Hyla cinerea	21	no annotation	no annotation
MF198324	Anura	Hylidae	Hyla	Hyla cinerea	21	no annotation	no annotation
MF198294	Anura	Hylidae	Hyla	Hyla cinerea	21	no annotation	no annotation
MF198323	Anura	Hylidae	Hyla	Hyla cinerea	21	no annotation	no annotation
MF198326	Anura	Hylidae	Hyla	Hyla cinerea	21	no annotation	no annotation
MF198328	Anura	Hylidae	Hyla	Hyla cinerea	21	no annotation	no annotation
MF198306	Anura	Hylidae	Hyla	Hyla cinerea	21	no annotation	no annotation
MF198307	Anura	Hylidae	Hyla	Hyla cinerea	21	no annotation	no annotation
MF198295	Anura	Hylidae	Hyla	Hyla cinerea	21	no annotation	no annotation
MF198296	Anura	Hylidae	Hyla	Hyla cinerea	21	no annotation	no annotation
MF198297	Anura	Hylidae	Hyla	Hyla cinerea	21	no annotation	no annotation
MF198298	Anura	Hylidae	Hyla	Hyla cinerea	21	no annotation	no annotation
MF198299	Anura	Hylidae	Hyla	Hyla cinerea	21	no annotation	no annotation
MF198300	Anura	Hylidae	Hyla	Hyla cinerea	21	no annotation	no annotation
MF198301	Anura	Hylidae	Hyla	Hyla cinerea	21	no annotation	no annotation
MF198302	Anura	Hylidae	Hyla	Hyla cinerea	21	no annotation	no annotation
MF198303	Anura	Hylidae	Hyla	Hyla cinerea	21	no annotation	no annotation
MF198304	Anura	Hylidae	Hyla	Hyla cinerea	21	no annotation	no annotation
MF198305	Anura	Hylidae	Hyla	Hyla cinerea	21	no annotation	no annotation
MF198308	Anura	Hylidae	Hyla	Hyla cinerea	21	no annotation	no annotation
MF198309	Anura	Hylidae	Hyla	Hyla cinerea	21	no annotation	no annotation
MF198310	Anura	Hylidae	Hyla	Hyla cinerea	21	no annotation	no annotation
MF198311	Anura	Hylidae	Hyla	Hyla cinerea	21	no annotation	no annotation
MF198312	Anura	Hylidae	Hyla	Hyla cinerea	21	no annotation	no annotation
MF198313	Anura	Hylidae	Hyla	Hyla cinerea	21	no annotation	no annotation
MF198315	Anura	Hylidae	Hyla	Hyla cinerea	21	no annotation	no annotation
MF198316	Anura	Hylidae	Hyla	Hyla cinerea	21	no annotation	no annotation
MF198317	Anura	Hylidae	Hyla	Hyla cinerea	21	no annotation	no annotation
MF198321	Anura	Hylidae	Hyla	Hyla cinerea	21	no annotation	no annotation
MF198325	Anura	Hylidae	Hyla	Hyla cinerea	21	no annotation	no annotation
MF198314	Anura	Hylidae	Hyla	Hyla cinerea	21	no annotation	no annotation
MF198319	Anura	Hylidae	Hyla	Hyla cinerea	21	no annotation	no annotation
MF198320	Anura	Hylidae	Hyla	Hyla cinerea	21	no annotation	no annotation
MF198322	Anura	Hylidae	Hyla	Hyla cinerea	21	no annotation	no annotation
MF198330	Anura	Hylidae	Hyla	Hyla femoralis	21	no annotation	no annotation
MW002723	Anura	Hylidae	Hyla	Hyla femoralis	21	[12:N->-N]	Wrong strand
NC_063649/MW002722	Anura	Hylidae	Hyla	Hyla femoralis	21	[12:N->-N]	Wrong strand
NC_010232/AB303949	Anura	Hylidae	Hyla	Hyla japonica	21		Correct
MF198334	Anura	Hylidae	Hyla	Hyla squirella	21	no annotation	no annotation
MF198344	Anura	Hylidae	Hyla	Hyla squirella	21	no annotation	no annotation
MF198337	Anura	Hylidae	Hyla	Hyla squirella	21	no annotation	no annotation
MF198366	Anura	Hylidae	Hyla	Hyla squirella	21	no annotation	no annotation
MF198364	Anura	Hylidae	Hyla	Hyla squirella	21	no annotation	no annotation
MF198331	Anura	Hylidae	Hyla	Hyla squirella	21	no annotation	no annotation
MF198332	Anura	Hylidae	Hyla	Hyla squirella	21	no annotation	no annotation
MF198333	Anura	Hylidae	Hyla	Hyla squirella	21	no annotation	no annotation
MF198335	Anura	Hylidae	Hyla	Hyla squirella	21	no annotation	no annotation
MF198336	Anura	Hylidae	Hyla	Hyla squirella	21	no annotation	no annotation
MF198338	Anura	Hylidae	Hyla	Hyla squirella	21	no annotation	no annotation
MF198339	Anura	Hylidae	Hyla	Hyla squirella	21	no annotation	no annotation
MF198340	Anura	Hylidae	Hyla	Hyla squirella	21	no annotation	no annotation
MF198341	Anura	Hylidae	Hyla	Hyla squirella	21	no annotation	no annotation
MF198342	Anura	Hylidae	Hyla	Hyla squirella	21	no annotation	no annotation
MF198343	Anura	Hylidae	Hyla	Hyla squirella	21	no annotation	no annotation
MF198345	Anura	Hylidae	Hyla	Hyla squirella	21	no annotation	no annotation
MF198346	Anura	Hylidae	Hyla	Hyla squirella	21	no annotation	no annotation
MF198347	Anura	Hylidae	Hyla	Hyla squirella	21	no annotation	no annotation
MF198348	Anura	Hylidae	Hyla	Hyla squirella	21	no annotation	no annotation
MF198349	Anura	Hylidae	Hyla	Hyla squirella	21	no annotation	no annotation
MF198350	Anura	Hylidae	Hyla	Hyla squirella	21	no annotation	no annotation
MF198351	Anura	Hylidae	Hyla	Hyla squirella	21	no annotation	no annotation
MF198352	Anura	Hylidae	Hyla	Hyla squirella	21	no annotation	no annotation
MF198353	Anura	Hylidae	Hyla	Hyla squirella	21	no annotation	no annotation
MF198354	Anura	Hylidae	Hyla	Hyla squirella	21	no annotation	no annotation
MF198355	Anura	Hylidae	Hyla	Hyla squirella	21	no annotation	no annotation
MF198356	Anura	Hylidae	Hyla	Hyla squirella	21	no annotation	no annotation
MF198357	Anura	Hylidae	Hyla	Hyla squirella	21	no annotation	no annotation
MF198358	Anura	Hylidae	Hyla	Hyla squirella	21	no annotation	no annotation
MF198359	Anura	Hylidae	Hyla	Hyla squirella	21	no annotation	no annotation
MF198360	Anura	Hylidae	Hyla	Hyla squirella	21	no annotation	no annotation
MF198361	Anura	Hylidae	Hyla	Hyla squirella	21	no annotation	no annotation
MF198362	Anura	Hylidae	Hyla	Hyla squirella	21	no annotation	no annotation
MF198363	Anura	Hylidae	Hyla	Hyla squirella	21	no annotation	no annotation
MF198365	Anura	Hylidae	Hyla	Hyla squirella	21	no annotation	no annotation
NC_032380/KX854020	Anura	Hylidae	Hyla	Hyla suweonensis	21		Correct
KY700829	Anura	Hylidae	Hyla	Hyla suweonensis	21	no annotation	no annotation
KY419887	Anura	Hylidae	Hyla	Hyla suweonensis	21		Correct
NC_045917/MH087467	Anura	Hylidae	Hyla	Hyla versicolor	21		Correct
NC_025309/KM271781	Anura	Hylidae	Hyla	Hyla annectans	21		Correct
MN122932	Anura	Hylidae	Hyla	Hyla arborea	21		Correct
NC_029410/KT964710	Anura	Hylidae	Hyla	Hyla japonica	21	[36:P->-P]	Wrong strand
NC_006403/AY458593	Anura	Hylidae	Hyla	Hyla chinensis	21		Correct
MT561180	Anura	Hylidae	Hyla	Hyla sanchiangensis	21	[7:Q->-Q]	Wrong strand
MK388867	Anura	Hylidae	Hyla	Hyla sanchiangensis	21	[16:S->-S], [33:?->cob]	Wrong strand
NC_062326/MZ508281	Anura	Hylidae	Hyla	Hyla sanchiangensis	21		Correct
MK388868	Anura	Hylidae	Hyla	Hyla sanchiangensis	21	[33:?->cob]	Non-standard
CM056048	Anura	Hylidae	Hyla	Hyla sarda	21	no annotation	no annotation
NC_026524/KP212702	Anura	Hylidae	Hyla	Hyla tsinlingensis	21		Correct
KU601448	Anura	Hylidae	Hyla	Hyla tsinlingensis	21		Correct
MW575908	Anura	Hylidae	Hyloscirtus	Hyloscirtus sp. AF4400	21	no annotation	no annotation
JX564879	Anura	Hylidae	Nyctimystes	Nyctimystes kubori	21	[0:rrnS->F], [1:V->rrnS], [2:rrnL->V], [3:L->rrnL], [4:nad1->L], [5:I->nad1], [6:-Q->I], [7:M->-Q], [8:nad2->M], [9:W->nad2], [10:-A->W], [11:-N->-A], [12:-C->-N], [13:-Y->-C], [14:cox1->-Y], [15:-S->cox1], [16:D->-S], [17:cox2->D], [18:K->cox2], [19:atp8->K], [20:atp6->atp8], [21:cox3->atp6], [22:G->cox3], [23:nad3->G], [24:R->nad3], [25:nad4l->R], [26:nad4->nad4l], [27:H->nad4], [28:S->H], [29:…	Missing
OP572182	Anura	Hylidae	Osteocephalus	Osteocephalus cabrerai	21		Correct
OP425862	Anura	Hylidae	Osteocephalus	Osteocephalus helenae	21		Correct
OP572178	Anura	Hylidae	Osteocephalus	Osteocephalus leoniae	21		Correct
OP572177	Anura	Hylidae	Osteocephalus	Osteocephalus planiceps	21		Correct
OP572171	Anura	Hylidae	Osteocephalus	Osteocephalus subtilis	21		Correct
OP572191	Anura	Hylidae	Osteocephalus	Osteocephalus taurinus	21		Correct
OP572183	Anura	Hylidae	Osteocephalus	Osteocephalus helenae	21		Correct
OP572184	Anura	Hylidae	Osteocephalus	Osteocephalus helenae	21		Correct
OP572185	Anura	Hylidae	Osteocephalus	Osteocephalus helenae	21		Correct
OP572187	Anura	Hylidae	Osteocephalus	Osteocephalus leprieurii	21	[34:T->L], [35:-P->T], [36:None->-P]	Missing
OP572186	Anura	Hylidae	Osteocephalus	Osteocephalus leprieurii	21		Correct
OP572168	Anura	Hylidae	Osteocephalus	Osteocephalus leprieurii	21		Correct
OP572188	Anura	Hylidae	Osteocephalus	Osteocephalus leprieurii	21		Correct
OP572170	Anura	Hylidae	Osteocephalus	Osteocephalus leprieurii	21		Correct
OP572181	Anura	Hylidae	Osteocephalus	Osteocephalus mimeticus	21		Correct
OP572173	Anura	Hylidae	Osteocephalus	Osteocephalus oophagus	21		Correct
OP572179	Anura	Hylidae	Osteocephalus	Osteocephalus planiceps	21		Correct
JX564881	Anura	Hylidae	Osteocephalus	Osteocephalus taurinus	21	[0:rrnS->F], [1:V->rrnS], [2:rrnL->V], [3:L->rrnL], [4:nad1->L], [5:I->nad1], [6:-Q->I], [7:M->-Q], [8:nad2->M], [9:W->nad2], [10:-A->W], [11:-N->-A], [12:-C->-N], [13:-Y->-C], [14:cox1->-Y], [15:-S->cox1], [16:D->-S], [17:cox2->D], [18:K->cox2], [19:atp8->K], [20:atp6->atp8], [21:cox3->atp6], [22:G->cox3], [23:nad3->G], [24:R->nad3], [25:nad4l->R], [26:nad4->nad4l], [27:H->nad4], [28:S->H], [29:…	Missing
OP572174	Anura	Hylidae	Osteocephalus	Osteocephalus taurinus	21		Correct
OP572180	Anura	Hylidae	Osteocephalus	Osteocephalus vilarsi	21		Correct
OP572175	Anura	Hylidae	Osteocephalus	Osteocephalus vilarsi	21		Correct
OP572189	Anura	Hylidae	Osteocephalus	Osteocephalus yasuni	21		Correct
OP572190	Anura	Hylidae	Osteocephalus	Osteocephalus yasuni	21		Correct
OP572172	Anura	Hylidae	Osteocephalus	Osteocephalus yasuni	21		Correct
NC_067554/OM460708	Anura	Hylidae	Phyllomedusa	Phyllomedusa bahiana	21		Correct
JX564887	Anura	Hylidae	Phyllomedusa	Phyllomedusa tomopterna	21	[0:rrnS->F], [1:V->rrnS], [2:rrnL->V], [3:L->rrnL], [4:nad1->L], [5:I->nad1], [6:-Q->I], [7:M->-Q], [8:nad2->M], [9:W->nad2], [10:-A->W], [11:-N->-A], [12:-C->-N], [13:-Y->-C], [14:cox1->-Y], [15:-S->cox1], [16:D->-S], [17:cox2->D], [18:K->cox2], [19:atp8->K], [20:atp6->atp8], [21:cox3->atp6], [22:G->cox3], [23:nad3->G], [24:R->nad3], [25:nad4l->R], [26:nad4->nad4l], [27:H->nad4], [28:S->H], [29:…	Missing
MG772558	Anura	Hylidae	Phyllomedusa	Phyllomedusa megacephala	21	[26:nad4->nad4l]	Other
NC_041426/MH571152	Anura	Hylidae	Pseudis	Pseudis tocantins	21		Correct
OP572176	Anura	Hylidae	Tepuihyla	Tepuihyla edelcae	21		Correct
OP572192	Anura	Hylidae	Trachycephalus	Trachycephalus coriaceus	21		Correct
MT627173	Anura	Dendrobatidae	Allobates	Allobates magnussoni	21	[21:cox3->atp6], [22:G->cox3], [23:nad3->G], [24:R->nad3], [25:nad4l->R], [26:nad4->nad4l], [27:H->nad4], [28:S->H], [29:nad5->S], [30:-nad6->nad5], [31:-E->-nad6], [32:cob->-E], [33:L->cob], [34:T->L], [35:-P->T], [36:None->-P]	Missing
MT627203	Anura	Dendrobatidae	Allobates	Allobates melanolaemus	21		Correct
MT627197	Anura	Dendrobatidae	Allobates	Allobates tapajos	21	[21:cox3->atp6], [22:G->cox3], [23:nad3->G], [24:R->nad3], [25:nad4l->R], [26:nad4->nad4l], [27:H->nad4], [28:S->H], [29:nad5->S], [30:-nad6->nad5], [31:-E->-nad6], [32:cob->-E], [33:L->cob], [34:T->L], [35:-P->T], [36:None->-P]	Missing
MT627175	Anura	Dendrobatidae	Allobates	Allobates tapajos	21		Correct
MT627189	Anura	Dendrobatidae	Allobates	Allobates tapajos	21		Correct
MT627185	Anura	Dendrobatidae	Allobates	Allobates trilineatus	21		Correct
MT627195	Anura	Dendrobatidae	Allobates	Allobates trilineatus	21		Correct
MT627204	Anura	Dendrobatidae	Allobates	Allobates amissibilis	21		Correct
MT627199	Anura	Dendrobatidae	Allobates	Allobates caeruleodactylus	21		Correct
MT627183	Anura	Dendrobatidae	Allobates	Allobates carajas	21		Correct
MT627182	Anura	Dendrobatidae	Allobates	Allobates chalcopis	21	[0:rrnS->F], [1:V->rrnS], [2:rrnL->V], [3:L->rrnL], [4:nad1->L], [5:I->nad1], [6:-Q->I], [7:M->-Q], [8:nad2->M], [9:W->nad2], [10:-A->W], [11:-N->-A], [12:-C->-N], [13:-Y->-C], [14:cox1->-Y], [15:-S->cox1], [16:D->-S], [17:cox2->D], [18:K->cox2], [19:atp8->K], [20:atp6->atp8], [21:cox3->atp6], [22:G->cox3], [23:nad3->G], [24:R->nad3], [25:nad4l->R], [26:nad4->nad4l], [27:H->nad4], [28:S->H], [29:…	Missing
MT627186	Anura	Dendrobatidae	Allobates	Allobates conspicuus	21	[20:G->atp8], [21:nad3->atp6], [22:R->cox3], [23:nad4l->G], [24:nad4->nad3], [25:H->R], [26:S->nad4l], [27:nad5->nad4], [28:-nad6->H], [29:-E->S], [30:cob->nad5], [31:L->-nad6], [32:T->-E], [33:-P->cob], [34:None->L], [35:None->T], [36:None->-P]	Missing
MT627174	Anura	Dendrobatidae	Allobates	Allobates crombiei	21		Correct
MT627179	Anura	Dendrobatidae	Allobates	Allobates femoralis	21		Correct
MT627192	Anura	Dendrobatidae	Allobates	Allobates flaviventris	21		Correct
MT627191	Anura	Dendrobatidae	Allobates	Allobates gasconi	21		Correct
MT627207	Anura	Dendrobatidae	Allobates	Allobates goianus	21		Correct
MT627176	Anura	Dendrobatidae	Allobates	Allobates granti	21		Correct
MT627200	Anura	Dendrobatidae	Allobates	Allobates grillisimilis	21		Correct
MT627193	Anura	Dendrobatidae	Allobates	Allobates insperatus	21		Correct
MT627184	Anura	Dendrobatidae	Allobates	Allobates magnussoni	21		Correct
MT627180	Anura	Dendrobatidae	Allobates	Allobates marchesianus	21		Correct
MT627198	Anura	Dendrobatidae	Allobates	Allobates masniger	21		Correct
MT627196	Anura	Dendrobatidae	Allobates	Allobates nunciatus	21		Correct
MT627202	Anura	Dendrobatidae	Allobates	Allobates olfersioides	21		Correct
MT627194	Anura	Dendrobatidae	Allobates	Allobates paleovarzensis	21	[32:L->-E], [33:T->cob], [34:-P->L], [35:None->T], [36:None->-P]	Missing
MT627187	Anura	Dendrobatidae	Allobates	Allobates sp. Huanuco	21		Correct
MT627201	Anura	Dendrobatidae	Allobates	Allobates sp. Neblina	21	[9:W->nad2], [10:-A->W], [11:-N->-A], [12:-C->-N], [13:-Y->-C], [14:cox1->-Y], [15:-S->cox1], [16:D->-S], [17:cox2->D], [18:K->cox2], [19:atp8->K], [20:atp6->atp8], [21:cox3->atp6], [22:G->cox3], [23:nad3->G], [24:R->nad3], [25:nad4l->R], [26:nad4->nad4l], [27:H->nad4], [28:S->H], [29:nad5->S], [30:-E->nad5], [31:cob->-nad6], [32:L->-E], [33:T->cob], [34:-P->L], [35:None->T], [36:None->-P]	Missing
MT627177	Anura	Dendrobatidae	Allobates	Allobates sumtuosus	21		Correct
MT627205	Anura	Dendrobatidae	Allobates	Allobates talamancae	21	[31:-E->-nad6], [32:cob->-E], [33:L->cob], [34:T->L], [35:-P->T], [36:None->-P]	Missing
MT627190	Anura	Dendrobatidae	Allobates	Allobates tinae	21		Correct
MT627181	Anura	Dendrobatidae	Allobates	Allobates undulatus	21		Correct
MT627178	Anura	Dendrobatidae	Ameerega	Ameerega hahneli	21		Correct
OQ784833	Anura	Dendrobatidae	Anomaloglossus	Anomaloglossus apiau	21		Correct
MK069972	Anura	Dendrobatidae	Anomaloglossus	Anomaloglossus baeobatrachus	21	[32:L->-E], [33:T->cob], [34:-P->L], [35:None->T], [36:None->-P]	Missing
MK069971	Anura	Dendrobatidae	Anomaloglossus	Anomaloglossus baeobatrachus	21		Correct
MK069969	Anura	Dendrobatidae	Anomaloglossus	Anomaloglossus baeobatrachus	21		Correct
MK069981	Anura	Dendrobatidae	Anomaloglossus	Anomaloglossus baeobatrachus	21		Correct
MK069975	Anura	Dendrobatidae	Anomaloglossus	Anomaloglossus baeobatrachus	21		Correct
MK069973	Anura	Dendrobatidae	Anomaloglossus	Anomaloglossus baeobatrachus	21		Correct
MK069978	Anura	Dendrobatidae	Anomaloglossus	Anomaloglossus baeobatrachus	21		Correct
MK069979	Anura	Dendrobatidae	Anomaloglossus	Anomaloglossus baeobatrachus	21		Correct
NC_030054/KU958559	Anura	Dendrobatidae	Anomaloglossus	Anomaloglossus baeobatrachus	21		Correct
OQ784834	Anura	Dendrobatidae	Anomaloglossus	Anomaloglossus beebei	21		Correct
NC_037857/MG264895	Anura	Dendrobatidae	Anomaloglossus	Anomaloglossus blanci	21		Correct
NC_037856/MG264892	Anura	Dendrobatidae	Anomaloglossus	Anomaloglossus degranvillei	21		Correct
NC_037855/MG264891	Anura	Dendrobatidae	Anomaloglossus	Anomaloglossus dewynteri	21		Correct
OQ784835	Anura	Dendrobatidae	Anomaloglossus	Anomaloglossus kaiei	21		Correct
MK069970	Anura	Dendrobatidae	Anomaloglossus	Anomaloglossus leopardus	21		Correct
OQ784836	Anura	Dendrobatidae	Anomaloglossus	Anomaloglossus megacephalus	21		Correct
OQ784837	Anura	Dendrobatidae	Anomaloglossus	Anomaloglossus praderioi	21		Correct
OQ784838	Anura	Dendrobatidae	Anomaloglossus	Anomaloglossus roraima	21	[32:L->-E], [33:T->cob], [34:-P->L], [35:None->T], [36:None->-P]	Missing
OQ784839	Anura	Dendrobatidae	Anomaloglossus	Anomaloglossus rufulus	21		Correct
MK069977	Anura	Dendrobatidae	Anomaloglossus	Anomaloglossus sp. 'Acari'	21		Correct
MK069974	Anura	Dendrobatidae	Anomaloglossus	Anomaloglossus sp. 'Bakhuis'	21		Correct
MK069976	Anura	Dendrobatidae	Anomaloglossus	Anomaloglossus sp. 'Brownsberg'	21		Correct
MK069980	Anura	Dendrobatidae	Anomaloglossus	Anomaloglossus sp. 'Mitaraka'	21	[32:L->-E], [33:T->cob], [34:-P->L], [35:None->T], [36:None->-P]	Missing
OQ980376	Anura	Dendrobatidae	Anomaloglossus	Anomaloglossus sp. Paru	21		Correct
OQ784840	Anura	Dendrobatidae	Anomaloglossus	Anomaloglossus stepheni	21		Correct
MG264894	Anura	Dendrobatidae	Anomaloglossus	Anomaloglossus surinamensis	21		Correct
NC_037854/MG264890	Anura	Dendrobatidae	Anomaloglossus	Anomaloglossus surinamensis	21		Correct
MG264893	Anura	Dendrobatidae	Anomaloglossus	Anomaloglossus surinamensis	21		Correct
OQ784841	Anura	Dendrobatidae	Anomaloglossus	Anomaloglossus tepuyensis	21		Correct
OQ784842	Anura	Dendrobatidae	Anomaloglossus	Anomaloglossus wothuja	21	no annotation	no annotation
JX564862	Anura	Dendrobatidae	Dendrobates	Dendrobates auratus	21	[0:rrnS->F], [1:V->rrnS], [2:rrnL->V], [3:L->rrnL], [4:nad1->L], [5:I->nad1], [6:-Q->I], [7:M->-Q], [8:nad2->M], [9:W->nad2], [10:-A->W], [11:-N->-A], [12:-C->-N], [13:-Y->-C], [14:cox1->-Y], [15:-S->cox1], [16:D->-S], [17:cox2->D], [18:K->cox2], [19:atp8->K], [20:atp6->atp8], [21:cox3->atp6], [22:G->cox3], [23:nad3->G], [24:R->nad3], [25:nad4l->R], [26:nad4->nad4l], [27:H->nad4], [28:S->H], [29:…	Missing
MF069434	Anura	Dendrobatidae	Dendrobates	Dendrobates auratus	21		Correct
MF069436	Anura	Dendrobatidae	Dendrobates	Dendrobates leucomelas	21	[2:rrnL->V], [3:L->rrnL], [4:nad1->L], [5:I->nad1], [6:-Q->I], [7:M->-Q], [8:nad2->M], [9:W->nad2], [10:-A->W], [11:-N->-A], [12:-C->-N], [13:-Y->-C], [14:cox1->-Y], [15:-S->cox1], [16:D->-S], [17:cox2->D], [18:K->cox2], [19:atp8->K], [20:atp6->atp8], [21:cox3->atp6], [22:G->cox3], [23:nad3->G], [24:R->nad3], [25:nad4l->R], [26:nad4->nad4l], [27:H->nad4], [28:S->H], [29:nad5->S], [30:-nad6->nad5]…	Missing
MF069435	Anura	Dendrobatidae	Dendrobates	Dendrobates leucomelas	21	[0:L->F], [1:T->rrnS], [2:-P->V], [3:rrnS->rrnL], [4:rrnL->L], [5:L->nad1], [6:nad1->I], [7:I->-Q], [8:-Q->M], [9:M->nad2], [10:nad2->W], [11:W->-A], [12:-A->-N], [13:-N->-C], [14:-C->-Y], [15:-Y->cox1], [16:cox1->-S], [17:-S->D], [18:D->cox2], [19:cox2->K], [20:K->atp8], [21:atp8->atp6], [22:atp6->cox3], [23:cox3->G], [24:G->nad3], [25:nad3->R], [26:R->nad4l], [27:nad4l->nad4], [28:nad4->H], [29…	Missing
MF069438	Anura	Dendrobatidae	Dendrobates	Dendrobates tinctorius	21		Correct
MF069437	Anura	Dendrobatidae	Dendrobates	Dendrobates tinctorius	21		Correct
MF069439	Anura	Dendrobatidae	Dendrobates	Dendrobates tinctorius	21	[28:S->H], [29:nad5->S], [30:-nad6->nad5], [31:-E->-nad6], [32:cob->-E], [33:L->cob], [34:T->L], [35:-P->T], [36:None->-P]	Missing
MF069441	Anura	Dendrobatidae	Dendrobates	Dendrobates tinctorius	21		Correct
MF069440	Anura	Dendrobatidae	Dendrobates	Dendrobates tinctorius	21		Correct
NC_037379/KY962392	Anura	Dendrobatidae	Hyloxalus	Hyloxalus subpunctatus	21		Correct
KT221612	Anura	Dendrobatidae	Hyloxalus	Hyloxalus yasuni	21		Correct
MT627188	Anura	Dendrobatidae	Mannophryne	Mannophryne collaris	21	[9:W->nad2], [10:-A->W], [11:-N->-A], [12:-C->-N], [13:-Y->-C], [14:cox1->-Y], [15:-S->cox1], [16:D->-S], [17:cox2->D], [18:K->cox2], [19:atp8->K], [20:atp6->atp8], [21:cox3->atp6], [22:G->cox3], [23:nad3->G], [24:R->nad3], [25:nad4l->R], [26:nad4->nad4l], [27:H->nad4], [28:S->H], [29:nad5->S], [30:-nad6->nad5], [31:-E->-nad6], [32:cob->-E], [33:L->cob], [34:T->L], [35:-P->T], [36:None->-P]	Missing
JX564878	Anura	Dendrobatidae	Mannophryne	Mannophryne trinitatis	21	[0:rrnS->F], [1:V->rrnS], [2:rrnL->V], [3:L->rrnL], [4:nad1->L], [5:I->nad1], [6:-Q->I], [7:M->-Q], [8:nad2->M], [9:W->nad2], [10:-A->W], [11:-N->-A], [12:-C->-N], [13:-Y->-C], [14:cox1->-Y], [15:-S->cox1], [16:D->-S], [17:cox2->D], [18:K->cox2], [19:atp8->K], [20:atp6->atp8], [21:cox3->atp6], [22:G->cox3], [23:nad3->G], [24:R->nad3], [25:nad4l->R], [26:nad4->nad4l], [27:H->nad4], [28:S->H], [29:…	Missing
NC_037380/KY962393	Anura	Dendrobatidae	Phyllobates	Phyllobates terribilis	21		Correct
CM064416	Anura	Dendrobatidae	Ranitomeya	Ranitomeya imitator	89	no annotation	no annotation
MT627206	Anura	Dendrobatidae	Rheobates	Rheobates palmatus	21		Correct
OP476247	Anura	Eleutherodactylidae	Adelophryne	Adelophryne baturitensis	21	no annotation	no annotation
OP476235	Anura	Eleutherodactylidae	Adelophryne	Adelophryne gutturosa	21	no annotation	no annotation
OP476229	Anura	Eleutherodactylidae	Diasporus	Diasporus gularis	21	no annotation	no annotation
JX564864	Anura	Eleutherodactylidae	Eleutherodactylus	Eleutherodactylus atkinsi	21	[0:rrnS->F], [1:V->rrnS], [2:rrnL->V], [3:L->rrnL], [4:nad1->L], [5:I->nad1], [6:-Q->I], [7:M->-Q], [8:nad2->M], [9:W->nad2], [10:-A->W], [11:-N->-A], [12:-C->-N], [13:-Y->-C], [14:cox1->-Y], [15:-S->cox1], [16:D->-S], [17:cox2->D], [18:K->cox2], [19:atp8->K], [20:atp6->atp8], [21:cox3->atp6], [22:G->cox3], [23:nad3->G], [24:R->nad3], [25:nad4l->R], [26:nad4->nad4l], [27:H->nad4], [28:S->H], [29:…	Missing
OP476249	Anura	Eleutherodactylidae	Phyzelaphryne	Phyzelaphryne miriamae	21	no annotation	no annotation
MZ770737	Anura	Brachycephalidae	Brachycephalus	Brachycephalus actaeus	21	no annotation	no annotation
MZ770736	Anura	Brachycephalidae	Brachycephalus	Brachycephalus actaeus	21	no annotation	no annotation
MZ770735	Anura	Brachycephalidae	Brachycephalus	Brachycephalus actaeus	21	no annotation	no annotation
MZ770738	Anura	Brachycephalidae	Brachycephalus	Brachycephalus albolineatus	21	no annotation	no annotation
MZ770739	Anura	Brachycephalidae	Brachycephalus	Brachycephalus auroguttatus	21	no annotation	no annotation
KY355081	Anura	Brachycephalidae	Brachycephalus	Brachycephalus brunneus	21	no annotation	no annotation
MZ770740	Anura	Brachycephalidae	Brachycephalus	Brachycephalus hermogenesi	23	no annotation	no annotation
OP476239	Anura	Brachycephalidae	Brachycephalus	Brachycephalus nodoterga	24	no annotation	no annotation
MZ770741	Anura	Brachycephalidae	Brachycephalus	Brachycephalus pitanga	24	no annotation	no annotation
MZ770742	Anura	Brachycephalidae	Brachycephalus	Brachycephalus pulex	21	no annotation	no annotation
MZ770743	Anura	Brachycephalidae	Brachycephalus	Brachycephalus quiririensis	21	no annotation	no annotation
MZ770744	Anura	Brachycephalidae	Brachycephalus	Brachycephalus quiririensis	21	no annotation	no annotation
MZ770748	Anura	Brachycephalidae	Brachycephalus	Brachycephalus rotenbergae	24	no annotation	no annotation
MZ770749	Anura	Brachycephalidae	Brachycephalus	Brachycephalus rotenbergae	24	no annotation	no annotation
MZ770747	Anura	Brachycephalidae	Brachycephalus	Brachycephalus rotenbergae	24	no annotation	no annotation
MZ770746	Anura	Brachycephalidae	Brachycephalus	Brachycephalus rotenbergae	24	no annotation	no annotation
MZ770750	Anura	Brachycephalidae	Brachycephalus	Brachycephalus rotenbergae	24	no annotation	no annotation
MZ770745	Anura	Brachycephalidae	Brachycephalus	Brachycephalus rotenbergae	24	no annotation	no annotation
MZ770751	Anura	Brachycephalidae	Brachycephalus	Brachycephalus sulfuratus	21	no annotation	no annotation
MH492735	Anura	Brachycephalidae	Ischnocnema	Ischnocnema erythromera	25	no annotation	no annotation
MH492737	Anura	Brachycephalidae	Ischnocnema	Ischnocnema guentheri	26	no annotation	no annotation
MH492729	Anura	Brachycephalidae	Ischnocnema	Ischnocnema henselii	26	no annotation	no annotation
MH492730	Anura	Brachycephalidae	Ischnocnema	Ischnocnema henselii	26	no annotation	no annotation
MH492732	Anura	Brachycephalidae	Ischnocnema	Ischnocnema henselii	26	no annotation	no annotation
MH492731	Anura	Brachycephalidae	Ischnocnema	Ischnocnema henselii	26	no annotation	no annotation
MZ770752	Anura	Brachycephalidae	Ischnocnema	Ischnocnema henselii	26	no annotation	no annotation
MH492733	Anura	Brachycephalidae	Ischnocnema	Ischnocnema henselii	26	no annotation	no annotation
MH492734	Anura	Brachycephalidae	Ischnocnema	Ischnocnema nasuta	26	no annotation	no annotation
MH492736	Anura	Brachycephalidae	Ischnocnema	Ischnocnema oea	22	no annotation	no annotation
MH492738	Anura	Brachycephalidae	Ischnocnema	Ischnocnema sp. CS1	26	no annotation	no annotation
MH492740	Anura	Brachycephalidae	Ischnocnema	Ischnocnema sp. CS1	26	no annotation	no annotation
MH492739	Anura	Brachycephalidae	Ischnocnema	Ischnocnema sp. CS1	26	no annotation	no annotation
MH492741	Anura	Brachycephalidae	Ischnocnema	Ischnocnema sp. CS1	26	no annotation	no annotation
MH492742	Anura	Brachycephalidae	Ischnocnema	Ischnocnema sp. CS2	26	no annotation	no annotation
MH492743	Anura	Brachycephalidae	Ischnocnema	Ischnocnema sp. CS3	26	no annotation	no annotation
MH492744	Anura	Brachycephalidae	Ischnocnema	Ischnocnema sp. CS3	26	no annotation	no annotation
MH492745	Anura	Brachycephalidae	Ischnocnema	Ischnocnema sp. CS4	22	no annotation	no annotation
MH492746	Anura	Brachycephalidae	Ischnocnema	Ischnocnema sp. CS4	22	no annotation	no annotation
MH492747	Anura	Brachycephalidae	Ischnocnema	Ischnocnema sp. CS4	22	no annotation	no annotation
JX564870	Anura	Craugastoridae	Craugastor	Craugastor augusti	21	[0:rrnS->F], [1:V->rrnS], [2:rrnL->V], [3:L->rrnL], [4:nad1->L], [5:I->nad1], [6:-Q->I], [7:M->-Q], [8:nad2->M], [9:W->nad2], [10:-A->W], [11:-N->-A], [12:-C->-N], [13:-Y->-C], [14:cox1->-Y], [15:-S->cox1], [16:D->-S], [17:cox2->D], [18:K->cox2], [19:atp8->K], [20:atp6->atp8], [21:cox3->atp6], [22:G->cox3], [23:nad3->G], [24:R->nad3], [25:nad4l->R], [26:nad4->nad4l], [27:H->nad4], [28:S->H], [29:…	Missing
OP476227	Anura	Craugastoridae	Craugastor	Craugastor raniformis	21	no annotation	no annotation
OP476212	Anura	Craugastoridae	Haddadus	Haddadus binotatus	21	no annotation	no annotation
OP476258	Anura	Strabomantidae	Bryophryne	Bryophryne bustamantei	21	no annotation	no annotation
OP476213	Anura	Strabomantidae	Holoaden	Holoaden luederwaldti	21	no annotation	no annotation
OP476222	Anura	Strabomantidae	Noblella	Noblella myrmecoides	21	no annotation	no annotation
OP476225	Anura	Strabomantidae	Niceforonia	Niceforonia brunnea	85	no annotation	no annotation
OP476248	Anura	Strabomantidae	Oreobates	Oreobates quixensis	21	no annotation	no annotation
OP476257	Anura	Strabomantidae	Phrynopus	Phrynopus horstpauli	21	no annotation	no annotation
OP476232	Anura	Strabomantidae	Pristimantis	Pristimantis adiastolus	86	no annotation	no annotation
OP476224	Anura	Strabomantidae	Pristimantis	Pristimantis adiastolus	86	no annotation	no annotation
OP476263	Anura	Strabomantidae	Pristimantis	Pristimantis condor	86	no annotation	no annotation
OP476253	Anura	Strabomantidae	Pristimantis	Pristimantis condor	86	no annotation	no annotation
OP476265	Anura	Strabomantidae	Pristimantis	Pristimantis condor	86	no annotation	no annotation
OP476230	Anura	Strabomantidae	Pristimantis	Pristimantis deinops	81	no annotation	no annotation
OP476244	Anura	Strabomantidae	Pristimantis	Pristimantis fenestratus	83	no annotation	no annotation
OP476233	Anura	Strabomantidae	Pristimantis	Pristimantis malkini	86	no annotation	no annotation
OP476262	Anura	Strabomantidae	Pristimantis	Pristimantis malkini	86	no annotation	no annotation
OP476240	Anura	Strabomantidae	Pristimantis	Pristimantis malkini	86	no annotation	no annotation
OP476219	Anura	Strabomantidae	Pristimantis	Pristimantis pluvialis	21	no annotation	no annotation
OP476251	Anura	Strabomantidae	Pristimantis	Pristimantis vilarsi	86	no annotation	no annotation
OP476250	Anura	Strabomantidae	Pristimantis	Pristimantis vilarsi	86	no annotation	no annotation
OP476241	Anura	Strabomantidae	Pristimantis	Pristimantis vilarsi	86	no annotation	no annotation
OP476246	Anura	Strabomantidae	Pristimantis	Pristimantis vinhai	86	no annotation	no annotation
OP476270	Anura	Strabomantidae	Pristimantis	Pristimantis buccinator	86	no annotation	no annotation
OP476274	Anura	Strabomantidae	Pristimantis	Pristimantis cf. fenestratus/pluvian AR-2023	21	no annotation	no annotation
OP476221	Anura	Strabomantidae	Pristimantis	Pristimantis cf. grandoculis AR-2023	88	no annotation	no annotation
OP476256	Anura	Strabomantidae	Pristimantis	Pristimantis cf. karcharias AR-2023	86	no annotation	no annotation
OP476214	Anura	Strabomantidae	Pristimantis	Pristimantis cf. ockendeni AR-2023	21	no annotation	no annotation
OP476216	Anura	Strabomantidae	Pristimantis	Pristimantis chiastonotus	86	no annotation	no annotation
OP476261	Anura	Strabomantidae	Pristimantis	Pristimantis citriogaster	86	no annotation	no annotation
OP476231	Anura	Strabomantidae	Pristimantis	Pristimantis colomai	21	no annotation	no annotation
OP476223	Anura	Strabomantidae	Pristimantis	Pristimantis conspicillatus	86	no annotation	no annotation
OP476260	Anura	Strabomantidae	Pristimantis	Pristimantis curtipes	84	no annotation	no annotation
OP476259	Anura	Strabomantidae	Pristimantis	Pristimantis diadematus	21	no annotation	no annotation
OP476269	Anura	Strabomantidae	Pristimantis	Pristimantis duende	21	no annotation	no annotation
OP476218	Anura	Strabomantidae	Pristimantis	Pristimantis espedeus	88	no annotation	no annotation
KT221610	Anura	Strabomantidae	Pristimantis	Pristimantis fenestratus	21	[7:M->-Q], [8:nad2->M], [9:W->nad2], [10:-A->W], [11:-N->-A], [12:-C->-N], [13:-Y->-C], [14:cox1->-Y], [15:-S->cox1], [16:D->-S], [17:cox2->D], [18:K->cox2], [19:atp8->K], [20:atp6->atp8], [21:cox3->atp6], [22:G->cox3], [23:nad3->G], [24:R->nad3], [25:nad4l->R], [26:nad4->nad4l], [27:H->nad4], [28:S->H], [29:nad5->S], [30:-nad6->nad5], [31:-E->-nad6], [32:cob->-E], [33:-Q->cob], [35:-P->T], [36:N…	Missing
OP476268	Anura	Strabomantidae	Pristimantis	Pristimantis galdi	21	no annotation	no annotation
OP476211	Anura	Strabomantidae	Pristimantis	Pristimantis giorgii	83	no annotation	no annotation
OP476215	Anura	Strabomantidae	Pristimantis	Pristimantis gutturalis	86	no annotation	no annotation
OP476264	Anura	Strabomantidae	Pristimantis	Pristimantis illotus	21	no annotation	no annotation
OP476272	Anura	Strabomantidae	Pristimantis	Pristimantis koehleri	86	no annotation	no annotation
OP476266	Anura	Strabomantidae	Pristimantis	Pristimantis lanthanites	82	no annotation	no annotation
OP476234	Anura	Strabomantidae	Pristimantis	Pristimantis latro	83	no annotation	no annotation
OP476236	Anura	Strabomantidae	Pristimantis	Pristimantis moa	83	no annotation	no annotation
OP476243	Anura	Strabomantidae	Pristimantis	Pristimantis relictus	86	no annotation	no annotation
OP476228	Anura	Strabomantidae	Pristimantis	Pristimantis roseus	21	no annotation	no annotation
OP476237	Anura	Strabomantidae	Pristimantis	Pristimantis samaipatae	86	no annotation	no annotation
OP476255	Anura	Strabomantidae	Pristimantis	Pristimantis simonsii	21	no annotation	no annotation
OP476271	Anura	Strabomantidae	Pristimantis	Pristimantis skydmainos	86	no annotation	no annotation
OP476226	Anura	Strabomantidae	Pristimantis	Pristimantis sp. 3 AR-2023	87	no annotation	no annotation
OP476245	Anura	Strabomantidae	Pristimantis	Pristimantis sp. Camacan AR-2023	86	no annotation	no annotation
OP476242	Anura	Strabomantidae	Pristimantis	Pristimantis sp. Colombia AR-2023	86	no annotation	no annotation
OP476238	Anura	Strabomantidae	Pristimantis	Pristimantis sp. gr. danae AR-2023	21	no annotation	no annotation
OP476252	Anura	Strabomantidae	Pristimantis	Pristimantis sp. Rondonia AR-2023	86	no annotation	no annotation
OP476273	Anura	Strabomantidae	Pristimantis	Pristimantis sp. Tapajos 1 AR-2023	83	no annotation	no annotation
OP476275	Anura	Strabomantidae	Pristimantis	Pristimantis sp. Tapajos 2 AR-2023	83	no annotation	no annotation
JX564889	Anura	Strabomantidae	Pristimantis	Pristimantis thymelensis	21	[0:rrnS->F], [1:V->rrnS], [2:rrnL->V], [3:L->rrnL], [4:nad1->L], [5:I->nad1], [6:-Q->I], [7:M->-Q], [8:nad2->M], [9:W->nad2], [10:-A->W], [11:-N->-A], [12:-C->-N], [13:-Y->-C], [14:cox1->-Y], [15:-S->cox1], [16:D->-S], [17:cox2->D], [18:K->cox2], [19:atp8->K], [20:atp6->atp8], [21:cox3->atp6], [22:G->cox3], [23:nad3->G], [24:R->nad3], [25:nad4l->R], [26:nad4->nad4l], [27:H->nad4], [28:S->H], [29:…	Missing
OP476267	Anura	Strabomantidae	Pristimantis	Pristimantis w-nigrum	48	no annotation	no annotation
OP476220	Anura	Strabomantidae	Pristimantis	Pristimantis zeuctotylus	86	no annotation	no annotation
OP476217	Anura	Strabomantidae	Pristimantis	Pristimantis zimmermanae	21	no annotation	no annotation
OP476254	Anura	Strabomantidae	Strabomantis	Strabomantis biporcatus	21	no annotation	no annotation
JX564857	Anura	Centrolenidae	Espadarana	Espadarana prosoblepon	21	[0:rrnS->F], [1:V->rrnS], [2:rrnL->V], [3:L->rrnL], [4:nad1->L], [5:I->nad1], [6:-Q->I], [7:M->-Q], [8:nad2->M], [9:W->nad2], [10:-A->W], [11:-N->-A], [12:-C->-N], [13:-Y->-C], [14:cox1->-Y], [15:-S->cox1], [16:D->-S], [17:cox2->D], [18:K->cox2], [19:atp8->K], [20:atp6->atp8], [21:cox3->atp6], [22:G->cox3], [23:nad3->G], [24:R->nad3], [25:nad4l->R], [26:nad4->nad4l], [27:H->nad4], [28:S->H], [29:…	Missing
JX564869	Anura	Centrolenidae	Hyalinobatrachium	Hyalinobatrachium fleischmanni	21	[0:rrnS->F], [1:V->rrnS], [2:rrnL->V], [3:L->rrnL], [4:nad1->L], [5:I->nad1], [6:-Q->I], [7:M->-Q], [8:nad2->M], [9:W->nad2], [10:-A->W], [11:-N->-A], [12:-C->-N], [13:-Y->-C], [14:cox1->-Y], [15:-S->cox1], [16:D->-S], [17:cox2->D], [18:K->cox2], [19:atp8->K], [20:atp6->atp8], [21:cox3->atp6], [22:G->cox3], [23:nad3->G], [24:R->nad3], [25:nad4l->R], [26:nad4->nad4l], [27:H->nad4], [28:S->H], [29:…	Missing
NC_056366/MW260634	Anura	Leptodactylidae	Leptodactylus	Leptodactylus fallax	21		Correct
CM063215	Anura	Leptodactylidae	Leptodactylus	Leptodactylus fuscus	21	no annotation	no annotation
JX564873	Anura	Leptodactylidae	Leptodactylus	Leptodactylus melanonotus	21	[0:rrnS->F], [1:V->rrnS], [2:rrnL->V], [3:L->rrnL], [4:nad1->L], [5:I->nad1], [6:-Q->I], [7:M->-Q], [8:nad2->M], [9:W->nad2], [10:-A->W], [11:-N->-A], [12:-C->-N], [13:-Y->-C], [14:cox1->-Y], [15:-S->cox1], [16:D->-S], [17:cox2->D], [18:K->cox2], [19:atp8->K], [20:atp6->atp8], [21:cox3->atp6], [22:G->cox3], [23:nad3->G], [24:R->nad3], [25:nad4l->R], [26:nad4->nad4l], [27:H->nad4], [28:S->H], [29:…	Missing
JX564888	Anura	Leptodactylidae	Pleurodema	Pleurodema thaul	21	[0:rrnS->F], [1:V->rrnS], [2:rrnL->V], [3:L->rrnL], [4:nad1->L], [5:I->nad1], [6:-Q->I], [7:M->-Q], [8:nad2->M], [9:W->nad2], [10:-A->W], [11:-N->-A], [12:-C->-N], [13:-Y->-C], [14:cox1->-Y], [15:-S->cox1], [16:D->-S], [17:cox2->D], [18:K->cox2], [19:atp8->K], [20:atp6->atp8], [21:cox3->atp6], [22:G->cox3], [23:nad3->G], [24:R->nad3], [25:nad4l->R], [26:nad4->nad4l], [27:H->nad4], [28:S->H], [29:…	Missing
OM461319	Anura	Bufonidae	Amazophrynella	Amazophrynella manaos	21	no annotation	no annotation
OM461337	Anura	Bufonidae	Amazophrynella	Amazophrynella minuta	21	no annotation	no annotation
OM461338	Anura	Bufonidae	Amazophrynella	Amazophrynella moisesii	21	no annotation	no annotation
OM461347	Anura	Bufonidae	Amazophrynella	Amazophrynella siona	21	no annotation	no annotation
OM461320	Anura	Bufonidae	Amazophrynella	Amazophrynella sp. OTU1	21	no annotation	no annotation
OM461329	Anura	Bufonidae	Amazophrynella	Amazophrynella sp. OTU11	21	no annotation	no annotation
OM461339	Anura	Bufonidae	Amazophrynella	Amazophrynella sp. OTU13 LM-2022	21	no annotation	no annotation
OM461340	Anura	Bufonidae	Amazophrynella	Amazophrynella sp. OTU14 LM-2022	21	no annotation	no annotation
OM461341	Anura	Bufonidae	Amazophrynella	Amazophrynella sp. OTU16 LM-2022	21	no annotation	no annotation
OM461342	Anura	Bufonidae	Amazophrynella	Amazophrynella sp. OTU17 LM-2022	21	no annotation	no annotation
OM461343	Anura	Bufonidae	Amazophrynella	Amazophrynella sp. OTU18 LM-2022	21	no annotation	no annotation
OM461344	Anura	Bufonidae	Amazophrynella	Amazophrynella sp. OTU19	21	no annotation	no annotation
OM461321	Anura	Bufonidae	Amazophrynella	Amazophrynella sp. OTU2	21	no annotation	no annotation
OM461345	Anura	Bufonidae	Amazophrynella	Amazophrynella sp. OTU21 LM-2022	21	no annotation	no annotation
OM461346	Anura	Bufonidae	Amazophrynella	Amazophrynella sp. OTU22 LM-2022	21	no annotation	no annotation
OM461322	Anura	Bufonidae	Amazophrynella	Amazophrynella sp. OTU3	21	no annotation	no annotation
OM461323	Anura	Bufonidae	Amazophrynella	Amazophrynella sp. OTU4 LM-2022	21	no annotation	no annotation
OM461324	Anura	Bufonidae	Amazophrynella	Amazophrynella sp. OTU5 LM-2022	21	no annotation	no annotation
OM461325	Anura	Bufonidae	Amazophrynella	Amazophrynella sp. OTU6 LM-2022	21	no annotation	no annotation
OM461326	Anura	Bufonidae	Amazophrynella	Amazophrynella sp. OTU7	21	no annotation	no annotation
OM461327	Anura	Bufonidae	Amazophrynella	Amazophrynella sp. OTU8 LM-2022	21	no annotation	no annotation
OM461328	Anura	Bufonidae	Amazophrynella	Amazophrynella sp. OTU9	21	no annotation	no annotation
NC_047224/MK855099	Anura	Bufonidae	Anaxyrus	Anaxyrus americanus	21		Correct
MF198293	Anura	Bufonidae	Anaxyrus	Anaxyrus quercicus	21	no annotation	no annotation
MF198280	Anura	Bufonidae	Anaxyrus	Anaxyrus terrestris	21	no annotation	no annotation
MF198287	Anura	Bufonidae	Anaxyrus	Anaxyrus terrestris	21	no annotation	no annotation
MF198259	Anura	Bufonidae	Anaxyrus	Anaxyrus terrestris	21	no annotation	no annotation
MF198290	Anura	Bufonidae	Anaxyrus	Anaxyrus terrestris	21	no annotation	no annotation
MF198289	Anura	Bufonidae	Anaxyrus	Anaxyrus terrestris	21	no annotation	no annotation
MF198264	Anura	Bufonidae	Anaxyrus	Anaxyrus terrestris	21	no annotation	no annotation
MF198273	Anura	Bufonidae	Anaxyrus	Anaxyrus terrestris	21	no annotation	no annotation
MF198282	Anura	Bufonidae	Anaxyrus	Anaxyrus terrestris	21	no annotation	no annotation
MF198267	Anura	Bufonidae	Anaxyrus	Anaxyrus terrestris	21	no annotation	no annotation
MF198263	Anura	Bufonidae	Anaxyrus	Anaxyrus terrestris	21	no annotation	no annotation
MF198275	Anura	Bufonidae	Anaxyrus	Anaxyrus terrestris	21	no annotation	no annotation
MF198284	Anura	Bufonidae	Anaxyrus	Anaxyrus terrestris	21	no annotation	no annotation
MF198266	Anura	Bufonidae	Anaxyrus	Anaxyrus terrestris	21	no annotation	no annotation
MF198291	Anura	Bufonidae	Anaxyrus	Anaxyrus terrestris	21	no annotation	no annotation
MF198260	Anura	Bufonidae	Anaxyrus	Anaxyrus terrestris	21	no annotation	no annotation
MF198261	Anura	Bufonidae	Anaxyrus	Anaxyrus terrestris	21	no annotation	no annotation
MF198262	Anura	Bufonidae	Anaxyrus	Anaxyrus terrestris	21	no annotation	no annotation
MF198274	Anura	Bufonidae	Anaxyrus	Anaxyrus terrestris	21	no annotation	no annotation
MF198278	Anura	Bufonidae	Anaxyrus	Anaxyrus terrestris	21	no annotation	no annotation
MF198285	Anura	Bufonidae	Anaxyrus	Anaxyrus terrestris	21	no annotation	no annotation
MF198257	Anura	Bufonidae	Anaxyrus	Anaxyrus terrestris	21	no annotation	no annotation
MF198258	Anura	Bufonidae	Anaxyrus	Anaxyrus terrestris	21	no annotation	no annotation
MF198268	Anura	Bufonidae	Anaxyrus	Anaxyrus terrestris	21	no annotation	no annotation
MF198269	Anura	Bufonidae	Anaxyrus	Anaxyrus terrestris	21	no annotation	no annotation
MF198270	Anura	Bufonidae	Anaxyrus	Anaxyrus terrestris	21	no annotation	no annotation
MF198271	Anura	Bufonidae	Anaxyrus	Anaxyrus terrestris	21	no annotation	no annotation
MF198272	Anura	Bufonidae	Anaxyrus	Anaxyrus terrestris	21	no annotation	no annotation
MF198276	Anura	Bufonidae	Anaxyrus	Anaxyrus terrestris	21	no annotation	no annotation
MF198277	Anura	Bufonidae	Anaxyrus	Anaxyrus terrestris	21	no annotation	no annotation
MF198279	Anura	Bufonidae	Anaxyrus	Anaxyrus terrestris	21	no annotation	no annotation
MF198281	Anura	Bufonidae	Anaxyrus	Anaxyrus terrestris	21	no annotation	no annotation
MF198283	Anura	Bufonidae	Anaxyrus	Anaxyrus terrestris	21	no annotation	no annotation
MF198286	Anura	Bufonidae	Anaxyrus	Anaxyrus terrestris	21	no annotation	no annotation
MF198288	Anura	Bufonidae	Anaxyrus	Anaxyrus terrestris	21	no annotation	no annotation
MF198292	Anura	Bufonidae	Anaxyrus	Anaxyrus terrestris	21	no annotation	no annotation
MF198265	Anura	Bufonidae	Anaxyrus	Anaxyrus terrestris	21	no annotation	no annotation
OM461330	Anura	Bufonidae	Atelopus	Atelopus flavescens	21	no annotation	no annotation
MN122891	Anura	Bufonidae	Bufo	Bufo bufo	21		Correct
LR991678	Anura	Bufonidae	Bufo	Bufo bufo	21	no annotation	no annotation
KU321581	Anura	Bufonidae	Bufo	Bufo gargarizans	21		Correct
NC_008410/DQ275350	Anura	Bufonidae	Bufo	Bufo gargarizans	21	[7:Q->-Q], [11:A->-A], [12:N->-N], [13:C->-C], [14:Y->-Y], [16:S->-S], [32:E->-E], [36:P->-P]	Wrong strand
NC_020048/JX878885	Anura	Bufonidae	Bufo	Bufo gargarizans	21		Correct
KM587710	Anura	Bufonidae	Bufo	Bufo gargarizans	21	[34:TAS (termination associated sequence)->L], [35:L->T], [36:T->-P], [37:-P->None]	Missing
NC_009886/AB303363	Anura	Bufonidae	Bufo	Bufo japonicus	21		Correct
NC_027686/KR136211	Anura	Bufonidae	Bufo	Bufo stejnegeri	21		Correct
NC_047225/MK855100	Anura	Bufonidae	Bufotes	Bufotes pewzowi	21		Correct
NC_046047/MK867845	Anura	Bufonidae	Bufotes	Bufotes pseudoraddei	21	[32:E->-E]	Wrong strand
NC_050665/MT410958	Anura	Bufonidae	Bufotes	Bufotes sitibundus	21		Correct
NC_062077/MN968722	Anura	Bufonidae	Bufotes	Bufotes turanensis	21	[32:E->-E]	Wrong strand
OM461331	Anura	Bufonidae	Dendrophryniscus	Dendrophryniscus oreites	21	no annotation	no annotation
MN411629	Anura	Bufonidae	Duttaphrynus	Duttaphrynus himalayanus	21	no annotation	no annotation
AJ584640	Anura	Bufonidae	Duttaphrynus	Duttaphrynus melanostictus	21	[34:None->L], [35:None->T], [36:None->-P]	Missing
NC_005794/AY458592	Anura	Bufonidae	Duttaphrynus	Duttaphrynus melanostictus	21		Correct
MT483697	Anura	Bufonidae	Epidalea	Epidalea calamita	21	[0:rrnL->F], [1:L->rrnS], [2:nad1->V], [3:I->rrnL], [4:-Q->L], [5:M->nad1], [6:nad2->I], [7:W->-Q], [8:-A->M], [9:-N->nad2], [10:-C->W], [11:-Y->-A], [12:cox1->-N], [13:-S->-C], [14:D->-Y], [15:cox2->cox1], [16:K->-S], [17:atp8->D], [18:atp6->cox2], [19:cox3->K], [20:G->atp8], [21:nad3->atp6], [22:R->cox3], [23:nad4l->G], [24:nad4->nad3], [25:H->R], [26:S->nad4l], [27:nad5->nad4], [28:-nad6->H], …	Missing
OM461332	Anura	Bufonidae	Frostius	Frostius erythrophthalmus	21	no annotation	no annotation
JX564876	Anura	Bufonidae	Leptophryne	Leptophryne borbonica	21	[0:rrnS->F], [1:V->rrnS], [2:rrnL->V], [3:L->rrnL], [4:nad1->L], [5:I->nad1], [6:-Q->I], [7:M->-Q], [8:nad2->M], [9:W->nad2], [10:-A->W], [11:-N->-A], [12:-C->-N], [13:-Y->-C], [14:cox1->-Y], [15:-S->cox1], [16:D->-S], [17:cox2->D], [18:K->cox2], [19:atp8->K], [20:atp6->atp8], [21:cox3->atp6], [22:G->cox3], [23:nad3->G], [24:R->nad3], [25:nad4l->R], [26:nad4->nad4l], [27:H->nad4], [28:S->H], [29:…	Missing
KY260871	Anura	Bufonidae	Melanophryniscus	Melanophryniscus alipioi	21	no annotation	no annotation
KY260872	Anura	Bufonidae	Melanophryniscus	Melanophryniscus alipioi	21	no annotation	no annotation
KY260873	Anura	Bufonidae	Melanophryniscus	Melanophryniscus alipioi	21	no annotation	no annotation
KY260875	Anura	Bufonidae	Melanophryniscus	Melanophryniscus alipioi	21	no annotation	no annotation
KY260877	Anura	Bufonidae	Melanophryniscus	Melanophryniscus milanoi	21	no annotation	no annotation
KY260876	Anura	Bufonidae	Melanophryniscus	Melanophryniscus xanthostomus	21	no annotation	no annotation
KY260870	Anura	Bufonidae	Melanophryniscus	Melanophryniscus alipioi	21	no annotation	no annotation
KY260874	Anura	Bufonidae	Melanophryniscus	Melanophryniscus milanoi	21	no annotation	no annotation
NC_037378/KY962391	Anura	Bufonidae	Melanophryniscus	Melanophryniscus moreirae	21		Correct
KT221611	Anura	Bufonidae	Melanophryniscus	Melanophryniscus simplex	21		Correct
OM461333	Anura	Bufonidae	Melanophryniscus	Melanophryniscus sp. LM-2022	21	no annotation	no annotation
OM461334	Anura	Bufonidae	Oreophrynella	Oreophrynella macconnelli	21	no annotation	no annotation
OM461335	Anura	Bufonidae	Osornophryne	Osornophryne guacamayo	21	no annotation	no annotation
OM461336	Anura	Bufonidae	Rhaebo	Rhaebo guttatus	21	no annotation	no annotation
KT221613	Anura	Bufonidae	Rhinella	Rhinella cf. acrolopha 'sensu Grant & Bolivar 2014'	21	[7:Q->-Q]	Wrong strand
MZ895076	Anura	Bufonidae	Rhinella	Rhinella marina	21	[34:T->L], [35:-P->T], [36:None->-P]	Missing
NC_066225/MZ675575	Anura	Bufonidae	Rhinella	Rhinella marina	21		Correct
KR861720	Anura	Bufonidae	Strauchbufo	Strauchbufo raddei	21	[6:-I->I], [7:Q->-Q], [9:nad1->nad2], [14:Y->-Y], [34:T->L], [35:-P->T], [36:None->-P]	Wrong strand
NC_028424/KT223827	Anura	Bufonidae	Strauchbufo	Strauchbufo raddei	21	[32:E->-E]	Wrong strand
OP056178	Anura	Bufonidae	Strauchbufo	Strauchbufo raddei	21	[32:E->-E]	Wrong strand
JF703232	Anura	Sooglossidae	Sooglossus	Sooglossus sechellensis	21	[0:rrnS->F], [1:V->rrnS], [2:rrnL->V], [3:L->rrnL], [4:nad1->L], [5:I->nad1], [6:-Q->I], [7:M->-Q], [8:nad2->M], [9:W->nad2], [10:-A->W], [11:-N->-A], [12:-C->-N], [13:-Y->-C], [14:cox1->-Y], [15:-S->cox1], [16:D->-S], [17:cox2->D], [18:K->cox2], [19:atp8->K], [20:atp6->atp8], [21:cox3->atp6], [22:G->cox3], [23:nad3->G], [24:R->nad3], [25:nad4l->R], [26:nad4->nad4l], [27:H->nad4], [28:S->H], [29:…	Missing
JX564895	Anura	Sooglossidae	Sooglossus	Sooglossus thomasseti	21	[0:rrnS->F], [1:V->rrnS], [2:rrnL->V], [3:L->rrnL], [4:nad1->L], [5:I->nad1], [6:-Q->I], [7:M->-Q], [8:nad2->M], [9:W->nad2], [10:-A->W], [11:-N->-A], [12:-C->-N], [13:-Y->-C], [14:cox1->-Y], [15:-S->cox1], [16:D->-S], [17:cox2->D], [18:K->cox2], [19:atp8->K], [20:atp6->atp8], [21:cox3->atp6], [22:G->cox3], [23:nad3->G], [24:R->nad3], [25:nad4l->R], [26:nad4->nad4l], [27:H->nad4], [28:S->H], [29:…	Missing
NC_020001/JF703233	Anura	Sooglossidae	Sooglossus	Sooglossus thomasseti	21		Correct
MW305220	Anura	Microhylidae	Adelastes	Adelastes hylonomos	21	[7:Q->-Q]	Wrong strand
MZ751042	Anura	Microhylidae	Anilany	Anilany helenae	21	[4:I->L], [5:-P->nad1], [6:nad1->I], [8:-A->M], [9:-N->nad2], [10:-C->W], [11:-Y->-A], [12:cox1->-N], [13:-S->-C], [14:D->-Y], [15:cox2->cox1], [16:K->-S], [17:atp8->D], [18:atp6->cox2], [19:cox3->K], [20:G->atp8], [21:nad3->atp6], [22:R->cox3], [23:nad4l->G], [24:nad4->nad3], [25:H->R], [26:S->nad4l], [27:nad5->nad4], [28:-nad6->H], [29:-E->S], [30:cob->nad5], [31:T->-nad6], [32:W->-E], [33:L->c…	Other
MG020767	Anura	Microhylidae	Callulops	Callulops wilhelmanus	21	[12:G->-N], [13:nad3->-C], [14:R->-Y], [15:nad4l->cox1], [16:nad4->-S], [17:H->D], [18:S->cox2], [19:nad5->K], [20:None->atp8], [21:None->atp6], [22:None->cox3], [23:None->G], [24:None->nad3], [25:None->R], [26:None->nad4l], [27:None->nad4], [28:None->H], [29:None->S], [30:None->nad5], [31:None->-nad6], [32:None->-E], [33:None->cob], [34:None->L], [35:None->T], [36:None->-P]	Missing
MG020774	Anura	Microhylidae	Chiasmocleis	Chiasmocleis ventrimaculata	21	[34:None->L], [35:None->T], [36:None->-P]	Missing
JX564859	Anura	Microhylidae	Cophixalus	Cophixalus sp. TNHC 54754	21	[0:rrnS->F], [1:V->rrnS], [2:rrnL->V], [3:L->rrnL], [4:nad1->L], [5:I->nad1], [6:-Q->I], [7:M->-Q], [8:nad2->M], [9:W->nad2], [10:-A->W], [11:-N->-A], [12:-C->-N], [13:-Y->-C], [14:cox1->-Y], [15:-S->cox1], [16:D->-S], [17:cox2->D], [18:K->cox2], [19:atp8->K], [20:atp6->atp8], [21:cox3->atp6], [22:G->cox3], [23:nad3->G], [24:R->nad3], [25:nad4l->R], [26:nad4->nad4l], [27:H->nad4], [28:S->H], [29:…	Missing
JX564863	Anura	Microhylidae	Dyscophus	Dyscophus antongilii	21	[0:rrnS->F], [1:V->rrnS], [2:rrnL->V], [3:L->rrnL], [4:nad1->L], [5:I->nad1], [6:-Q->I], [7:M->-Q], [8:nad2->M], [9:W->nad2], [10:-A->W], [11:-N->-A], [12:-C->-N], [13:-Y->-C], [14:cox1->-Y], [15:-S->cox1], [16:D->-S], [17:cox2->D], [18:K->cox2], [19:atp8->K], [20:atp6->atp8], [21:cox3->atp6], [22:G->cox3], [23:nad3->G], [24:R->nad3], [25:nad4l->R], [26:nad4->nad4l], [27:H->nad4], [28:S->H], [29:…	Missing
MG020775	Anura	Microhylidae	Elachistocleis	Elachistocleis ovalis	21	[31:cob->-nad6], [32:None->-E], [33:None->cob], [34:None->L], [35:None->T], [36:None->-P]	Missing
JX564865	Anura	Microhylidae	Gastrophryne	Gastrophryne olivacea	21	[0:rrnS->F], [1:V->rrnS], [2:rrnL->V], [3:L->rrnL], [4:nad1->L], [5:I->nad1], [6:-Q->I], [7:M->-Q], [8:nad2->M], [9:W->nad2], [10:-A->W], [11:-N->-A], [12:-C->-N], [13:-Y->-C], [14:cox1->-Y], [15:-S->cox1], [16:D->-S], [17:cox2->D], [18:K->cox2], [19:atp8->K], [20:atp6->atp8], [21:cox3->atp6], [22:G->cox3], [23:nad3->G], [24:R->nad3], [25:nad4l->R], [26:nad4->nad4l], [27:H->nad4], [28:S->H], [29:…	Missing
MZ542769	Anura	Microhylidae	Glyphoglossus	Glyphoglossus yunnanensis	21		Correct
MG020763	Anura	Microhylidae	Hylophorbus	Hylophorbus sp. TNHC-GDC 31221	21	[0:rrnS->F], [1:V->rrnS], [2:rrnL->V], [3:L->rrnL], [4:nad1->L], [5:I->nad1], [6:-Q->I], [7:M->-Q], [8:nad2->M], [9:W->nad2], [10:-A->W], [11:-N->-A], [12:-C->-N], [13:-Y->-C], [14:cox1->-Y], [15:-S->cox1], [16:D->-S], [17:cox2->D], [18:K->cox2], [19:atp8->K], [20:atp6->atp8], [21:cox3->atp6], [22:G->cox3], [23:nad3->G], [24:R->nad3], [25:nad4l->R], [26:nad4->nad4l], [27:H->nad4], [28:S->H], [29:…	Missing
NC_068684/ON872197	Anura	Microhylidae	Kalophrynus	Kalophrynus palmatissimus	57		Correct
MG020777	Anura	Microhylidae	Kalophrynus	Kalophrynus pleurostigma	57	[28:None->-N], [29:None->-C], [30:None->-Y], [31:None->-S], [32:None->-nad6], [33:None->-E], [34:None->L], [35:None->T], [36:None->-P]	Missing
NC_020044/JQ692869	Anura	Microhylidae	Kaloula	Kaloula borealis	21		Correct
MG020764	Anura	Microhylidae	Kaloula	Kaloula conjuncta	21	[34:None->L], [35:None->T], [36:None->-P]	Missing
KY132244	Anura	Microhylidae	Kaloula	Kaloula conjuncta	21	[31:L->-nad6], [32:T->-E], [33:-P->cob], [34:None->L], [35:None->T], [36:None->-P]	Missing
KY132251	Anura	Microhylidae	Kaloula	Kaloula conjuncta	21	[31:L->-nad6], [32:T->-E], [33:-P->cob], [34:None->L], [35:None->T], [36:None->-P]	Missing
KY132249	Anura	Microhylidae	Kaloula	Kaloula conjuncta	21	[31:L->-nad6], [32:T->-E], [33:-P->cob], [34:None->L], [35:None->T], [36:None->-P]	Missing
KY132234	Anura	Microhylidae	Kaloula	Kaloula kokacii	21	[0:nad1->F], [1:I->rrnS], [2:-Q->V], [3:M->rrnL], [4:nad2->L], [5:W->nad1], [6:-A->I], [7:-N->-Q], [8:-C->M], [9:-Y->nad2], [10:cox1->W], [11:-S->-A], [12:D->-N], [13:cox2->-C], [14:K->-Y], [15:atp8->cox1], [16:atp6->-S], [17:cox3->D], [18:G->cox2], [19:nad3->K], [20:R->atp8], [21:nad4l->atp6], [22:nad4->cox3], [23:H->G], [24:S->nad3], [25:nad5->R], [26:None->nad4l], [27:None->nad4], [28:None->H]…	Missing
KY132236	Anura	Microhylidae	Kaloula	Kaloula mediolineata	21	[11:A->-A], [31:L->-nad6], [32:T->-E], [33:-P->cob], [34:None->L], [35:None->T], [36:None->-P]	Missing
KY132247	Anura	Microhylidae	Kaloula	Kaloula picta	21	[31:T->-nad6], [32:-P->-E], [33:None->cob], [34:None->L], [35:None->T], [36:None->-P]	Missing
NC_006405/AY458595	Anura	Microhylidae	Kaloula	Kaloula pulchra	21		Correct
OP251023	Anura	Microhylidae	Kaloula	Kaloula pulchra	21		Correct
KY132265	Anura	Microhylidae	Kaloula	Kaloula rigida	21	[31:L->-nad6], [32:T->-E], [33:-P->cob], [34:None->L], [35:None->T], [36:None->-P]	Missing
KP682314	Anura	Microhylidae	Kaloula	Kaloula rugifera	21	[0:rrnS->F], [1:rrnL->rrnS], [2:nad1->V], [3:nad2->rrnL], [4:cox1->L], [5:cox2->nad1], [6:atp8->I], [7:atp6->-Q], [8:cox3->M], [9:nad3->nad2], [10:nad4l->W], [11:nad4->-A], [12:nad5->-N], [13:cob->-C], [14:None->-Y], [15:None->cox1], [16:None->-S], [17:None->D], [18:None->cox2], [19:None->K], [20:None->atp8], [21:None->atp6], [22:None->cox3], [23:None->G], [24:None->nad3], [25:None->R], [26:None-…	Missing
NC_029409/KT878719	Anura	Microhylidae	Kaloula	Kaloula rugifera	21		Correct
NC_039411/MG962359	Anura	Microhylidae	Kaloula	Kaloula verrucosa	21		Correct
KY132282	Anura	Microhylidae	Kaloula	Kaloula walteri	21	[31:L->-nad6], [32:T->-E], [33:-P->cob], [34:None->L], [35:None->T], [36:None->-P]	Missing
MG020765	Anura	Microhylidae	Mantophryne	Mantophryne lateralis	21	[0:rrnS->F], [1:V->rrnS], [2:rrnL->V], [3:L->rrnL], [4:nad1->L], [5:I->nad1], [6:-Q->I], [7:M->-Q], [8:nad2->M], [9:W->nad2], [10:-A->W], [11:-N->-A], [12:-C->-N], [13:-Y->-C], [14:cox1->-Y], [15:-S->cox1], [16:D->-S], [17:cox2->D], [18:K->cox2], [19:atp8->K], [20:atp6->atp8], [21:cox3->atp6], [22:G->cox3], [23:nad3->G], [24:R->nad3], [25:nad4l->R], [26:nad4->nad4l], [27:H->nad4], [28:S->H], [29:…	Missing
MW233587	Anura	Microhylidae	Microhyla	Microhyla achatina	21		Correct
MT559308	Anura	Microhylidae	Microhyla	Microhyla beilunensis	21		Correct
KT285802	Anura	Microhylidae	Microhyla	Microhyla butleri	21		Correct
NC_030049/KT972718	Anura	Microhylidae	Microhyla	Microhyla butleri	21		Correct
MH822625	Anura	Microhylidae	Microhyla	Microhyla fissipes	21		Correct
NC_045110/MN046210	Anura	Microhylidae	Microhyla	Microhyla fissipes	21		Correct
MF673131	Anura	Microhylidae	Microhyla	Microhyla fissipes	21	[32:E->-E]	Wrong strand
NC_006406/AY458596	Anura	Microhylidae	Microhyla	Microhyla heymonsi	21		Correct
OL415162	Anura	Microhylidae	Microhyla	Microhyla mixtura	21		Correct
NC_038130/MF538787	Anura	Microhylidae	Microhyla	Microhyla mixtura	21		Correct
NC_010233/AB303950	Anura	Microhylidae	Microhyla	Microhyla okinavensis	21		Correct
NC_009422/DQ512876	Anura	Microhylidae	Microhyla	Microhyla ornata	21	[32:E->-E]	Wrong strand
NC_024547/KF798195	Anura	Microhylidae	Microhyla	Microhyla pulchra	21		Correct
NC_039176/MF496241	Anura	Microhylidae	Microhyla	Microhyla taraiensis	21		Correct
MG020776	Anura	Microhylidae	Oreophryne	Oreophryne sp. TNHC-GDC 18615	21	[8:nad2->M], [9:W->nad2], [10:-A->W], [11:-N->-A], [12:cox1->-N], [13:-S->-C], [14:D->-Y], [15:cox2->cox1], [16:K->-S], [17:atp8->D], [18:atp6->cox2], [19:cox3->K], [20:G->atp8], [21:nad3->atp6], [22:R->cox3], [23:nad4l->G], [24:nad4->nad3], [25:H->R], [26:S->nad4l], [27:nad5->nad4], [28:-nad6->H], [29:-E->S], [30:cob->nad5], [31:None->-nad6], [32:None->-E], [33:None->cob], [34:None->L], [35:None…	Missing
MG020773	Anura	Microhylidae	Otophryne	Otophryne pyburni	55	[2:cox1->L], [3:-S->V], [4:D->rrnL], [5:cox2->L], [6:K->M], [7:atp8->nad2], [8:atp6->nad4l], [9:cox3->nad4], [10:cob->H], [11:None->S], [12:None->nad5], [13:None->-nad6], [14:None->-P], [15:None->nad1], [16:None->I], [17:None->-Q], [18:None->M], [19:None->W], [20:None->-A], [21:None->cox1], [22:None->-S], [23:None->D], [24:None->cox2], [25:None->K], [26:None->atp8], [27:None->atp6], [28:None->cox…	Missing
MW305221	Anura	Microhylidae	Otophryne	Otophryne robusta	55		Correct
MW305222	Anura	Microhylidae	Otophryne	Otophryne sp. AF3571	55		Correct
MW305223	Anura	Microhylidae	Otophryne	Otophryne sp. AMNH 101748	55		Correct
MW305225	Anura	Microhylidae	Otophryne	Otophryne steyermarki	55		Correct
MW305226	Anura	Microhylidae	Otophryne	Otophryne steyermarki	55		Correct
MG020772	Anura	Microhylidae	Paradoxophyla	Paradoxophyla palmata	21	[34:None->L], [35:None->T], [36:None->-P]	Missing
JX564886	Anura	Microhylidae	Phrynomantis	Phrynomantis microps	21	[0:rrnS->F], [1:V->rrnS], [2:rrnL->V], [3:L->rrnL], [4:nad1->L], [5:I->nad1], [6:-Q->I], [7:M->-Q], [8:nad2->M], [9:W->nad2], [10:cox1->W], [11:-S->-A], [12:D->-N], [13:cox2->-C], [14:K->-Y], [15:atp8->cox1], [16:atp6->-S], [17:cox3->D], [18:G->cox2], [19:nad3->K], [20:R->atp8], [21:nad4l->atp6], [22:nad4->cox3], [23:H->G], [24:S->nad3], [25:nad5->R], [26:-nad6->nad4l], [27:-E->nad4], [28:cob->H]…	Missing
MG020782	Anura	Microhylidae	Scaphiophryne	Scaphiophryne boribory	21	[34:None->L], [35:None->T], [36:None->-P]	Missing
JX564893	Anura	Microhylidae	Scaphiophryne	Scaphiophryne madagascariensis	21	[0:rrnS->F], [1:V->rrnS], [2:rrnL->V], [3:L->rrnL], [4:nad1->L], [5:I->nad1], [6:-Q->I], [7:M->-Q], [8:nad2->M], [9:W->nad2], [10:-A->W], [11:-N->-A], [12:-C->-N], [13:-Y->-C], [14:cox1->-Y], [15:-S->cox1], [16:D->-S], [17:cox2->D], [18:K->cox2], [19:atp8->K], [20:atp6->atp8], [21:cox3->atp6], [22:G->cox3], [23:nad3->G], [24:R->nad3], [25:nad4l->R], [26:nad4->nad4l], [27:H->nad4], [28:S->H], [29:…	Missing
MG020781	Anura	Microhylidae	Scaphiophryne	Scaphiophryne marmorata	21	[34:None->L], [35:None->T], [36:None->-P]	Missing
MG020780	Anura	Microhylidae	Scaphiophryne	Scaphiophryne sp. TNHC-GDC 14371	21	[34:None->L], [35:None->T], [36:None->-P]	Missing
MW305227	Anura	Microhylidae	Synapturanus	Synapturanus rabus	56		Correct
MW305228	Anura	Microhylidae	Synapturanus	Synapturanus sp. AF238	56		Correct
MW305229	Anura	Microhylidae	Synapturanus	Synapturanus sp. INPA-H29574	56		Correct
MW305230	Anura	Microhylidae	Synapturanus	Synapturanus sp. MHNL 19901	56		Correct
MW305231	Anura	Microhylidae	Synapturanus	Synapturanus sp. MNHN-RA-2020.0079	56	[31:E->-E]	Wrong strand
MW305232	Anura	Microhylidae	Synapturanus	Synapturanus sp. MNHN-RA-2020.0087	56		Correct
MW305233	Anura	Microhylidae	Synapturanus	Synapturanus sp. MZUSP 159215	56		Correct
MW305234	Anura	Microhylidae	Synapturanus	Synapturanus sp. MZUSP 159221	56		Correct
MW305235	Anura	Microhylidae	Synapturanus	Synapturanus sp. MZUSP 159223	56		Correct
MW305236	Anura	Microhylidae	Synapturanus	Synapturanus sp. QCAZ 59998	56		Correct
MW305237	Anura	Microhylidae	Synapturanus	Synapturanus sp. QCAZ 64259	56		Correct
MW305238	Anura	Microhylidae	Synapturanus	Synapturanus sp. USNM 588794	56		Correct
MG020779	Anura	Microhylidae	Xenorhina	Xenorhina sp. TNHC-GDC 31177	21	[30:-nad6->nad5], [31:-E->-nad6], [32:cob->-E], [33:None->cob], [34:None->L], [35:None->T], [36:None->-P]	Missing
JX564868	Anura	Hemisotidae	Hemisus	Hemisus marmoratus	79	[0:rrnS->F], [1:V->rrnS], [2:rrnL->V], [3:L->rrnL], [4:nad1->L], [5:I->nad1], [6:-Q->I], [7:M->-Q], [8:nad2->M], [9:W->nad2], [10:-N->W], [11:-A->-N], [12:-C->-A], [13:-Y->-C], [14:cox1->-Y], [15:-S->cox1], [16:D->-S], [17:cox2->D], [18:K->cox2], [19:atp8->K], [20:atp6->atp8], [21:cox3->atp6], [22:G->cox3], [23:nad3->G], [24:R->nad3], [25:nad4l->R], [26:nad4->nad4l], [27:H->nad4], [28:S->H], [29:…	Missing
NC_023380/AB777217	Anura	Hemisotidae	Hemisus	Hemisus marmoratus	79	[12:-having similarity with trnC->-A], [13:-A->-C], [14:-C->-Y], [15:-Y->cox1], [16:cox1->-S], [17:-S->D], [18:D->cox2], [19:cox2->K], [20:K->atp8], [21:atp8->atp6], [22:atp6->cox3], [23:cox3->G], [24:G->nad3], [25:nad3->R], [26:R->nad4l], [27:nad4l->nad4], [28:nad4->H], [29:H->S], [30:S->nad5], [31:nad5->-nad6], [32:-nad6->-E], [33:-E->cob], [34:cob->-P], [35:-P->L], [36:L->T], [37:T->None]	Missing
NC_023379/AB777216	Anura	Brevicipitidae	Breviceps	Breviceps adspersus	61	[2:trnV->V], [3:16S ribosomalRNA->L], [4:L->T], [5:trnT->P], [6:-P->F], [7:F->V], [8:rrnS->H], [9:trnV->S], [10:rrnL->-P], [11:H->F], [12:S->rrnS], [13:-trnP->V], [14:F->rrnL], [15:rrnS->L], [16:V->nad1], [17:rrnL->I], [18:L->-Q], [19:nad1->M], [20:I->nad2], [21:-Q->W], [22:M->-N], [23:nad2->-A], [24:W->-C], [25:-trnN->-Y], [26:trnW->cox1], [27:-N->-S], [28:-similarity to trnC->D], [29:-A->cox2],…	Missing
LC498571	Anura	Brevicipitidae	Breviceps	Breviceps mossambicus	62		Correct
LC498572	Anura	Brevicipitidae	Breviceps	Breviceps poweri	63		Correct
LC498573	Anura	Brevicipitidae	Breviceps	Breviceps poweri	63	[2:cob->V], [3:H->rrnL], [4:S->L], [5:L->nad1], [6:T->I], [7:-P->-Q], [8:None->M], [9:None->nad2], [10:None->W], [11:None->-N], [12:None->-A], [13:None->-C], [14:None->-Y], [15:None->cox1], [16:None->-S], [17:None->D], [18:None->cox2], [19:None->K], [20:None->atp8], [21:None->atp6], [22:None->cox3], [23:None->G], [24:None->nad3], [25:None->R], [26:None->nad4l], [27:None->nad4], [28:None->S], [29:…	Missing
JX564855	Anura	Brevicipitidae	Callulina	Callulina kreffti	64	[0:rrnS->F], [1:V->rrnS], [2:rrnL->V], [3:L->rrnL], [4:nad1->L], [5:I->nad1], [6:M->I], [7:-Q->M], [8:M->-Q], [9:nad2->M], [10:W->nad2], [11:-N->W], [12:-C->-N], [13:-Y->-C], [14:-A->-Y], [15:cox1->-A], [16:-S->cox1], [17:D->-S], [18:cox2->D], [19:K->cox2], [20:atp8->K], [21:atp6->atp8], [22:cox3->atp6], [23:G->cox3], [24:nad3->G], [25:R->nad3], [26:nad4l->R], [27:nad4->nad4l], [28:H->nad4], [29:…	Missing
HG993921	Anura	Hyperoliidae	Hyperolius	Hyperolius hypsiphonus	27	no annotation	no annotation
HG993924	Anura	Hyperoliidae	Hyperolius	Hyperolius hypsiphonus	27	no annotation	no annotation
HG993923	Anura	Hyperoliidae	Hyperolius	Hyperolius hypsiphonus	27	no annotation	no annotation
HG993922	Anura	Hyperoliidae	Hyperolius	Hyperolius jynx	27	no annotation	no annotation
HG993925	Anura	Hyperoliidae	Hyperolius	Hyperolius jynx	27	no annotation	no annotation
HG993927	Anura	Hyperoliidae	Hyperolius	Hyperolius obstetricans	27	no annotation	no annotation
HG993926	Anura	Hyperoliidae	Hyperolius	Hyperolius obstetricans	27	no annotation	no annotation
NC_023381/AB777218	Anura	Hyperoliidae	Hyperolius	Hyperolius marmoratus	66	[7:Q->-Q], [10:W->M], [11:-N->nad2], [12:-A->W], [13:-C->-N], [14:-Y->-A], [15:cox1->-C], [16:-S->-Y], [17:D->cox1], [18:cox2->-S], [19:K->D], [20:atp8->cox2], [21:atp6->K], [22:cox3->atp8], [23:G->atp6], [24:nad3->cox3], [25:R->G], [26:nad4l->nad3], [27:nad4->R], [28:H->nad4l], [29:S->nad4], [30:nad5->H], [31:-nad6->S], [32:-E->nad5], [33:cob->-nad6], [34:-P->-E], [35:T->cob], [36:L->-P], [37:No…	Wrong strand
JX564853	Anura	Arthroleptidae	Arthroleptis	Arthroleptis poecilonotus	27	[0:T->F], [7:-N->-Q], [8:-A->M], [9:-C->nad2], [10:-Y->W], [11:cox1->-N], [12:-S->-A], [13:D->-C], [14:cox2->-Y], [15:K->cox1], [16:atp8->-S], [17:atp6->D], [18:cox3->cox2], [19:G->K], [20:nad3->atp8], [21:R->atp6], [22:nad4l->cox3], [23:nad4->G], [24:S->nad3], [25:nad5->R], [26:-nad6->nad4l], [27:-E->nad4], [28:cob->H], [29:None->S], [30:None->nad5], [31:None->-nad6], [32:None->-E], [33:None->co…	Missing
JX564856	Anura	Arthroleptidae	Cardioglossa	Cardioglossa leucomystax	27	[0:rrnS->F], [1:V->rrnS], [2:rrnL->V], [3:L->rrnL], [4:nad1->L], [5:I->nad1], [6:-Q->I], [7:M->-Q], [8:nad2->M], [9:W->nad2], [10:-N->W], [11:-A->-N], [12:-C->-A], [13:-Y->-C], [14:cox1->-Y], [15:-S->cox1], [16:D->-S], [17:cox2->D], [18:K->cox2], [19:atp8->K], [20:atp6->atp8], [21:cox3->atp6], [22:G->cox3], [23:nad3->G], [24:R->nad3], [25:nad4l->R], [26:nad4->nad4l], [27:H->nad4], [28:S->H], [29:…	Missing
JX564875	Anura	Arthroleptidae	Leptopelis	Leptopelis vermiculatus	27	[0:rrnS->F], [1:V->rrnS], [2:rrnL->V], [3:L->rrnL], [4:nad1->L], [5:I->nad1], [6:-Q->I], [7:M->-Q], [8:nad2->M], [9:W->nad2], [10:-N->W], [11:-A->-N], [12:-C->-A], [13:-Y->-C], [14:cox1->-Y], [15:-S->cox1], [16:D->-S], [17:cox2->D], [18:K->cox2], [19:atp8->K], [20:atp6->atp8], [21:cox3->atp6], [22:G->cox3], [23:nad3->G], [24:R->nad3], [25:nad4l->R], [26:nad4->nad4l], [27:H->nad4], [28:S->H], [29:…	Missing
NC_023382/AB777219	Anura	Arthroleptidae	Trichobatrachus	Trichobatrachus robustus	28	[12:-having similarity with trnC->-A], [13:-A->-C], [14:-C->-Y], [15:-Y->cox1], [16:cox1->-S], [17:-S->D], [18:D->cox2], [19:cox2->K], [20:K->atp8], [21:atp8->atp6], [22:atp6->cox3], [23:cox3->G], [24:G->nad3], [25:nad3->R], [26:R->nad4l], [27:nad4l->nad4], [28:nad4->H], [29:H->S], [30:S (AGY)->nad5], [31:L (CUN)->T], [32:T->-P], [33:-P->H], [34:trnF->S], [35:remnant of ND5->nad5], [36:H->-nad6],…	Missing
MW375752	Anura	Ptychadenidae	Ptychadena	Ptychadena amharensis	60	no annotation	no annotation
MW375744	Anura	Ptychadenidae	Ptychadena	Ptychadena amharensis	60	no annotation	no annotation
OR224592	Anura	Ptychadenidae	Ptychadena	Ptychadena amharensis	60	[34:-P->L], [35:None->T], [36:None->-P]	Missing
OR224573	Anura	Ptychadenidae	Ptychadena	Ptychadena amharensis	60	[34:T->L], [35:-P->T], [36:None->-P]	Missing
OR224593	Anura	Ptychadenidae	Ptychadena	Ptychadena amharensis	60	[34:T->L], [35:-P->T], [36:None->-P]	Missing
OR224594	Anura	Ptychadenidae	Ptychadena	Ptychadena amharensis	60	[34:T->L], [35:-P->T], [36:None->-P]	Missing
OR224580	Anura	Ptychadenidae	Ptychadena	Ptychadena amharensis	60	[34:T->L], [35:-P->T], [36:None->-P]	Missing
OR224581	Anura	Ptychadenidae	Ptychadena	Ptychadena amharensis	60	[34:T->L], [35:-P->T], [36:None->-P]	Missing
OR224603	Anura	Ptychadenidae	Ptychadena	Ptychadena amharensis	60		Correct
OR224602	Anura	Ptychadenidae	Ptychadena	Ptychadena amharensis	60		Correct
OR224600	Anura	Ptychadenidae	Ptychadena	Ptychadena amharensis	60		Correct
OR224601	Anura	Ptychadenidae	Ptychadena	Ptychadena amharensis	60		Correct
OR224604	Anura	Ptychadenidae	Ptychadena	Ptychadena amharensis	60		Correct
OR224599	Anura	Ptychadenidae	Ptychadena	Ptychadena amharensis	60		Correct
OR224598	Anura	Ptychadenidae	Ptychadena	Ptychadena amharensis	60		Correct
OR224597	Anura	Ptychadenidae	Ptychadena	Ptychadena amharensis	60		Correct
NC_082083/OR224572	Anura	Ptychadenidae	Ptychadena	Ptychadena amharensis	60		Correct
OR224595	Anura	Ptychadenidae	Ptychadena	Ptychadena amharensis	60		Correct
OR224596	Anura	Ptychadenidae	Ptychadena	Ptychadena amharensis	60		Correct
OR224575	Anura	Ptychadenidae	Ptychadena	Ptychadena amharensis	60		Correct
OR224576	Anura	Ptychadenidae	Ptychadena	Ptychadena amharensis	60		Correct
OR224585	Anura	Ptychadenidae	Ptychadena	Ptychadena amharensis	60		Correct
OR224586	Anura	Ptychadenidae	Ptychadena	Ptychadena amharensis	60		Correct
OR224579	Anura	Ptychadenidae	Ptychadena	Ptychadena amharensis	60		Correct
OR224588	Anura	Ptychadenidae	Ptychadena	Ptychadena amharensis	60		Correct
OR224582	Anura	Ptychadenidae	Ptychadena	Ptychadena amharensis	60		Correct
OR224583	Anura	Ptychadenidae	Ptychadena	Ptychadena amharensis	60		Correct
OR224589	Anura	Ptychadenidae	Ptychadena	Ptychadena amharensis	60		Correct
OR224590	Anura	Ptychadenidae	Ptychadena	Ptychadena amharensis	60		Correct
OR224591	Anura	Ptychadenidae	Ptychadena	Ptychadena amharensis	60		Correct
OR224587	Anura	Ptychadenidae	Ptychadena	Ptychadena amharensis	60		Correct
OR224584	Anura	Ptychadenidae	Ptychadena	Ptychadena amharensis	60		Correct
OR224574	Anura	Ptychadenidae	Ptychadena	Ptychadena amharensis	60		Correct
OR224577	Anura	Ptychadenidae	Ptychadena	Ptychadena amharensis	60		Correct
OR224578	Anura	Ptychadenidae	Ptychadena	Ptychadena amharensis	60		Correct
NC_082080/OR211557	Anura	Ptychadenidae	Ptychadena	Ptychadena anchietae	21		Correct
OR223600	Anura	Ptychadenidae	Ptychadena	Ptychadena beka	21		Correct
OR223616	Anura	Ptychadenidae	Ptychadena	Ptychadena beka	21		Correct
OR223623	Anura	Ptychadenidae	Ptychadena	Ptychadena beka	21		Correct
OR223611	Anura	Ptychadenidae	Ptychadena	Ptychadena beka	21		Correct
OR223624	Anura	Ptychadenidae	Ptychadena	Ptychadena beka	21		Correct
OR223625	Anura	Ptychadenidae	Ptychadena	Ptychadena beka	21		Correct
OR223631	Anura	Ptychadenidae	Ptychadena	Ptychadena beka	21		Correct
OR223607	Anura	Ptychadenidae	Ptychadena	Ptychadena beka	21		Correct
OR223612	Anura	Ptychadenidae	Ptychadena	Ptychadena beka	21		Correct
NC_082088/OR223595	Anura	Ptychadenidae	Ptychadena	Ptychadena beka	21		Correct
OR223596	Anura	Ptychadenidae	Ptychadena	Ptychadena beka	21		Correct
OR223597	Anura	Ptychadenidae	Ptychadena	Ptychadena beka	21		Correct
OR223598	Anura	Ptychadenidae	Ptychadena	Ptychadena beka	21		Correct
OR223599	Anura	Ptychadenidae	Ptychadena	Ptychadena beka	21		Correct
OR223601	Anura	Ptychadenidae	Ptychadena	Ptychadena beka	21		Correct
OR223602	Anura	Ptychadenidae	Ptychadena	Ptychadena beka	21		Correct
OR223603	Anura	Ptychadenidae	Ptychadena	Ptychadena beka	21		Correct
OR223604	Anura	Ptychadenidae	Ptychadena	Ptychadena beka	21		Correct
OR223605	Anura	Ptychadenidae	Ptychadena	Ptychadena beka	21		Correct
OR223606	Anura	Ptychadenidae	Ptychadena	Ptychadena beka	21		Correct
OR223608	Anura	Ptychadenidae	Ptychadena	Ptychadena beka	21		Correct
OR223610	Anura	Ptychadenidae	Ptychadena	Ptychadena beka	21		Correct
OR223613	Anura	Ptychadenidae	Ptychadena	Ptychadena beka	21		Correct
OR223614	Anura	Ptychadenidae	Ptychadena	Ptychadena beka	21		Correct
OR223615	Anura	Ptychadenidae	Ptychadena	Ptychadena beka	21		Correct
OR223617	Anura	Ptychadenidae	Ptychadena	Ptychadena beka	21		Correct
OR223618	Anura	Ptychadenidae	Ptychadena	Ptychadena beka	21		Correct
OR223619	Anura	Ptychadenidae	Ptychadena	Ptychadena beka	21		Correct
OR223620	Anura	Ptychadenidae	Ptychadena	Ptychadena beka	21		Correct
OR223621	Anura	Ptychadenidae	Ptychadena	Ptychadena beka	21		Correct
OR223622	Anura	Ptychadenidae	Ptychadena	Ptychadena beka	21		Correct
OR223626	Anura	Ptychadenidae	Ptychadena	Ptychadena beka	21		Correct
OR223627	Anura	Ptychadenidae	Ptychadena	Ptychadena beka	21		Correct
OR223628	Anura	Ptychadenidae	Ptychadena	Ptychadena beka	21		Correct
OR223629	Anura	Ptychadenidae	Ptychadena	Ptychadena beka	21		Correct
OR223632	Anura	Ptychadenidae	Ptychadena	Ptychadena beka	21		Correct
OR223633	Anura	Ptychadenidae	Ptychadena	Ptychadena beka	21		Correct
OR223634	Anura	Ptychadenidae	Ptychadena	Ptychadena beka	21		Correct
OR223635	Anura	Ptychadenidae	Ptychadena	Ptychadena beka	21		Correct
OR223636	Anura	Ptychadenidae	Ptychadena	Ptychadena beka	21		Correct
OR223609	Anura	Ptychadenidae	Ptychadena	Ptychadena beka	21		Correct
OR223630	Anura	Ptychadenidae	Ptychadena	Ptychadena beka	21		Correct
OR223637	Anura	Ptychadenidae	Ptychadena	Ptychadena beka	21		Correct
OR223638	Anura	Ptychadenidae	Ptychadena	Ptychadena beka	21		Correct
MW375750	Anura	Ptychadenidae	Ptychadena	Ptychadena cooperi	60	no annotation	no annotation
MW375749	Anura	Ptychadenidae	Ptychadena	Ptychadena cooperi	60	no annotation	no annotation
MW375761	Anura	Ptychadenidae	Ptychadena	Ptychadena cooperi	60	no annotation	no annotation
MW375762	Anura	Ptychadenidae	Ptychadena	Ptychadena cooperi	60	no annotation	no annotation
OR228616	Anura	Ptychadenidae	Ptychadena	Ptychadena cooperi	60	[34:None->L], [35:None->T], [36:None->-P]	Missing
OR228619	Anura	Ptychadenidae	Ptychadena	Ptychadena cooperi	60	[34:T->L], [35:-P->T], [36:None->-P]	Missing
OR228596	Anura	Ptychadenidae	Ptychadena	Ptychadena cooperi	60		Correct
NC_082084/OR228592	Anura	Ptychadenidae	Ptychadena	Ptychadena cooperi	60		Correct
OR228593	Anura	Ptychadenidae	Ptychadena	Ptychadena cooperi	60		Correct
OR228594	Anura	Ptychadenidae	Ptychadena	Ptychadena cooperi	60		Correct
OR228595	Anura	Ptychadenidae	Ptychadena	Ptychadena cooperi	60		Correct
OR228621	Anura	Ptychadenidae	Ptychadena	Ptychadena cooperi	60		Correct
OR228630	Anura	Ptychadenidae	Ptychadena	Ptychadena cooperi	60		Correct
OR228634	Anura	Ptychadenidae	Ptychadena	Ptychadena cooperi	60		Correct
OR228636	Anura	Ptychadenidae	Ptychadena	Ptychadena cooperi	60		Correct
OR228646	Anura	Ptychadenidae	Ptychadena	Ptychadena cooperi	60		Correct
OR228620	Anura	Ptychadenidae	Ptychadena	Ptychadena cooperi	60		Correct
OR228622	Anura	Ptychadenidae	Ptychadena	Ptychadena cooperi	60		Correct
OR228625	Anura	Ptychadenidae	Ptychadena	Ptychadena cooperi	60		Correct
OR228626	Anura	Ptychadenidae	Ptychadena	Ptychadena cooperi	60		Correct
OR228639	Anura	Ptychadenidae	Ptychadena	Ptychadena cooperi	60		Correct
OR228645	Anura	Ptychadenidae	Ptychadena	Ptychadena cooperi	60		Correct
OR228648	Anura	Ptychadenidae	Ptychadena	Ptychadena cooperi	60		Correct
OR228623	Anura	Ptychadenidae	Ptychadena	Ptychadena cooperi	60		Correct
OR228624	Anura	Ptychadenidae	Ptychadena	Ptychadena cooperi	60		Correct
OR228632	Anura	Ptychadenidae	Ptychadena	Ptychadena cooperi	60		Correct
OR228633	Anura	Ptychadenidae	Ptychadena	Ptychadena cooperi	60		Correct
OR228641	Anura	Ptychadenidae	Ptychadena	Ptychadena cooperi	60		Correct
OR228642	Anura	Ptychadenidae	Ptychadena	Ptychadena cooperi	60		Correct
OR228643	Anura	Ptychadenidae	Ptychadena	Ptychadena cooperi	60		Correct
OR228618	Anura	Ptychadenidae	Ptychadena	Ptychadena cooperi	60		Correct
OR228627	Anura	Ptychadenidae	Ptychadena	Ptychadena cooperi	60		Correct
OR228629	Anura	Ptychadenidae	Ptychadena	Ptychadena cooperi	60		Correct
OR228631	Anura	Ptychadenidae	Ptychadena	Ptychadena cooperi	60		Correct
OR228644	Anura	Ptychadenidae	Ptychadena	Ptychadena cooperi	60		Correct
OR228628	Anura	Ptychadenidae	Ptychadena	Ptychadena cooperi	60		Correct
OR228635	Anura	Ptychadenidae	Ptychadena	Ptychadena cooperi	60		Correct
OR228640	Anura	Ptychadenidae	Ptychadena	Ptychadena cooperi	60		Correct
OR228647	Anura	Ptychadenidae	Ptychadena	Ptychadena cooperi	60		Correct
OR228617	Anura	Ptychadenidae	Ptychadena	Ptychadena cooperi	60		Correct
OR228637	Anura	Ptychadenidae	Ptychadena	Ptychadena cooperi	60		Correct
OR228638	Anura	Ptychadenidae	Ptychadena	Ptychadena cooperi	60		Correct
OR228606	Anura	Ptychadenidae	Ptychadena	Ptychadena cooperi	60		Correct
OR228605	Anura	Ptychadenidae	Ptychadena	Ptychadena cooperi	60		Correct
OR228614	Anura	Ptychadenidae	Ptychadena	Ptychadena cooperi	60		Correct
OR228601	Anura	Ptychadenidae	Ptychadena	Ptychadena cooperi	60		Correct
OR228602	Anura	Ptychadenidae	Ptychadena	Ptychadena cooperi	60		Correct
OR228603	Anura	Ptychadenidae	Ptychadena	Ptychadena cooperi	60		Correct
OR228604	Anura	Ptychadenidae	Ptychadena	Ptychadena cooperi	60		Correct
OR228607	Anura	Ptychadenidae	Ptychadena	Ptychadena cooperi	60		Correct
OR228597	Anura	Ptychadenidae	Ptychadena	Ptychadena cooperi	60		Correct
OR228613	Anura	Ptychadenidae	Ptychadena	Ptychadena cooperi	60		Correct
OR228599	Anura	Ptychadenidae	Ptychadena	Ptychadena cooperi	60		Correct
OR228600	Anura	Ptychadenidae	Ptychadena	Ptychadena cooperi	60		Correct
OR228611	Anura	Ptychadenidae	Ptychadena	Ptychadena cooperi	60		Correct
OR228612	Anura	Ptychadenidae	Ptychadena	Ptychadena cooperi	60		Correct
OR228615	Anura	Ptychadenidae	Ptychadena	Ptychadena cooperi	60		Correct
OR228598	Anura	Ptychadenidae	Ptychadena	Ptychadena cooperi	60		Correct
OR228608	Anura	Ptychadenidae	Ptychadena	Ptychadena cooperi	60		Correct
OR228609	Anura	Ptychadenidae	Ptychadena	Ptychadena cooperi	60		Correct
OR228610	Anura	Ptychadenidae	Ptychadena	Ptychadena cooperi	60		Correct
OR223671	Anura	Ptychadenidae	Ptychadena	Ptychadena delphina	21		Correct
OR223669	Anura	Ptychadenidae	Ptychadena	Ptychadena delphina	21		Correct
OR223672	Anura	Ptychadenidae	Ptychadena	Ptychadena delphina	21		Correct
OR223673	Anura	Ptychadenidae	Ptychadena	Ptychadena delphina	21		Correct
OR223674	Anura	Ptychadenidae	Ptychadena	Ptychadena delphina	21		Correct
OR223675	Anura	Ptychadenidae	Ptychadena	Ptychadena delphina	21		Correct
OR223664	Anura	Ptychadenidae	Ptychadena	Ptychadena delphina	21		Correct
OR223667	Anura	Ptychadenidae	Ptychadena	Ptychadena delphina	21		Correct
OR223670	Anura	Ptychadenidae	Ptychadena	Ptychadena delphina	21		Correct
OR223676	Anura	Ptychadenidae	Ptychadena	Ptychadena delphina	21		Correct
NC_082091/OR223662	Anura	Ptychadenidae	Ptychadena	Ptychadena delphina	21		Correct
OR223663	Anura	Ptychadenidae	Ptychadena	Ptychadena delphina	21		Correct
OR223668	Anura	Ptychadenidae	Ptychadena	Ptychadena delphina	21		Correct
OR223665	Anura	Ptychadenidae	Ptychadena	Ptychadena delphina	21		Correct
OR223666	Anura	Ptychadenidae	Ptychadena	Ptychadena delphina	21		Correct
OR223657	Anura	Ptychadenidae	Ptychadena	Ptychadena doro	21		Correct
OR223658	Anura	Ptychadenidae	Ptychadena	Ptychadena doro	21		Correct
OR223661	Anura	Ptychadenidae	Ptychadena	Ptychadena doro	21		Correct
NC_082090/OR223650	Anura	Ptychadenidae	Ptychadena	Ptychadena doro	21		Correct
OR223651	Anura	Ptychadenidae	Ptychadena	Ptychadena doro	21		Correct
OR223652	Anura	Ptychadenidae	Ptychadena	Ptychadena doro	21		Correct
OR223653	Anura	Ptychadenidae	Ptychadena	Ptychadena doro	21		Correct
OR223654	Anura	Ptychadenidae	Ptychadena	Ptychadena doro	21		Correct
OR223655	Anura	Ptychadenidae	Ptychadena	Ptychadena doro	21		Correct
OR223656	Anura	Ptychadenidae	Ptychadena	Ptychadena doro	21		Correct
OR223659	Anura	Ptychadenidae	Ptychadena	Ptychadena doro	21		Correct
OR223660	Anura	Ptychadenidae	Ptychadena	Ptychadena doro	21		Correct
MW375739	Anura	Ptychadenidae	Ptychadena	Ptychadena erlangeri	21	no annotation	no annotation
MW375742	Anura	Ptychadenidae	Ptychadena	Ptychadena erlangeri	21	no annotation	no annotation
MW375743	Anura	Ptychadenidae	Ptychadena	Ptychadena erlangeri	21	no annotation	no annotation
MW375740	Anura	Ptychadenidae	Ptychadena	Ptychadena erlangeri	21	no annotation	no annotation
MW375746	Anura	Ptychadenidae	Ptychadena	Ptychadena erlangeri	21	no annotation	no annotation
MW375758	Anura	Ptychadenidae	Ptychadena	Ptychadena erlangeri	21	no annotation	no annotation
MW375759	Anura	Ptychadenidae	Ptychadena	Ptychadena erlangeri	21	no annotation	no annotation
OR224305	Anura	Ptychadenidae	Ptychadena	Ptychadena erlangeri	21		Correct
OR224313	Anura	Ptychadenidae	Ptychadena	Ptychadena erlangeri	21		Correct
OR224314	Anura	Ptychadenidae	Ptychadena	Ptychadena erlangeri	21		Correct
OR224315	Anura	Ptychadenidae	Ptychadena	Ptychadena erlangeri	21		Correct
OR224316	Anura	Ptychadenidae	Ptychadena	Ptychadena erlangeri	21		Correct
OR224303	Anura	Ptychadenidae	Ptychadena	Ptychadena erlangeri	21		Correct
OR224306	Anura	Ptychadenidae	Ptychadena	Ptychadena erlangeri	21		Correct
OR224309	Anura	Ptychadenidae	Ptychadena	Ptychadena erlangeri	21		Correct
OR224312	Anura	Ptychadenidae	Ptychadena	Ptychadena erlangeri	21		Correct
OR224317	Anura	Ptychadenidae	Ptychadena	Ptychadena erlangeri	21		Correct
OR224301	Anura	Ptychadenidae	Ptychadena	Ptychadena erlangeri	21		Correct
OR224308	Anura	Ptychadenidae	Ptychadena	Ptychadena erlangeri	21		Correct
OR224311	Anura	Ptychadenidae	Ptychadena	Ptychadena erlangeri	21		Correct
OR224318	Anura	Ptychadenidae	Ptychadena	Ptychadena erlangeri	21		Correct
OR224319	Anura	Ptychadenidae	Ptychadena	Ptychadena erlangeri	21		Correct
NC_082087/OR224295	Anura	Ptychadenidae	Ptychadena	Ptychadena erlangeri	21		Correct
OR224299	Anura	Ptychadenidae	Ptychadena	Ptychadena erlangeri	21		Correct
OR224302	Anura	Ptychadenidae	Ptychadena	Ptychadena erlangeri	21		Correct
OR224310	Anura	Ptychadenidae	Ptychadena	Ptychadena erlangeri	21		Correct
OR224298	Anura	Ptychadenidae	Ptychadena	Ptychadena erlangeri	21		Correct
OR224304	Anura	Ptychadenidae	Ptychadena	Ptychadena erlangeri	21		Correct
OR224307	Anura	Ptychadenidae	Ptychadena	Ptychadena erlangeri	21		Correct
OR224297	Anura	Ptychadenidae	Ptychadena	Ptychadena erlangeri	21		Correct
OR224300	Anura	Ptychadenidae	Ptychadena	Ptychadena erlangeri	21		Correct
OR224296	Anura	Ptychadenidae	Ptychadena	Ptychadena erlangeri	21		Correct
MW375754	Anura	Ptychadenidae	Ptychadena	Ptychadena goweri	21	no annotation	no annotation
NC_082089/OR223639	Anura	Ptychadenidae	Ptychadena	Ptychadena goweri	21		Correct
OR223641	Anura	Ptychadenidae	Ptychadena	Ptychadena goweri	21		Correct
OR223642	Anura	Ptychadenidae	Ptychadena	Ptychadena goweri	21		Correct
OR223643	Anura	Ptychadenidae	Ptychadena	Ptychadena goweri	21		Correct
OR223648	Anura	Ptychadenidae	Ptychadena	Ptychadena goweri	21		Correct
OR223649	Anura	Ptychadenidae	Ptychadena	Ptychadena goweri	21		Correct
OR223640	Anura	Ptychadenidae	Ptychadena	Ptychadena goweri	21		Correct
OR223644	Anura	Ptychadenidae	Ptychadena	Ptychadena goweri	21		Correct
OR223645	Anura	Ptychadenidae	Ptychadena	Ptychadena goweri	21		Correct
OR223646	Anura	Ptychadenidae	Ptychadena	Ptychadena goweri	21		Correct
OR223647	Anura	Ptychadenidae	Ptychadena	Ptychadena goweri	21		Correct
MW375756	Anura	Ptychadenidae	Ptychadena	Ptychadena harenna	21	no annotation	no annotation
OR223691	Anura	Ptychadenidae	Ptychadena	Ptychadena harenna	21		Correct
OR223689	Anura	Ptychadenidae	Ptychadena	Ptychadena harenna	21		Correct
OR223690	Anura	Ptychadenidae	Ptychadena	Ptychadena harenna	21		Correct
OR223693	Anura	Ptychadenidae	Ptychadena	Ptychadena harenna	21		Correct
NC_082093/OR223688	Anura	Ptychadenidae	Ptychadena	Ptychadena harenna	21		Correct
OR223692	Anura	Ptychadenidae	Ptychadena	Ptychadena harenna	21		Correct
MW375748	Anura	Ptychadenidae	Ptychadena	Ptychadena levenorum	21	no annotation	no annotation
MW375755	Anura	Ptychadenidae	Ptychadena	Ptychadena levenorum	21	no annotation	no annotation
OR224279	Anura	Ptychadenidae	Ptychadena	Ptychadena levenorum	21		Correct
OR224282	Anura	Ptychadenidae	Ptychadena	Ptychadena levenorum	21		Correct
OR224284	Anura	Ptychadenidae	Ptychadena	Ptychadena levenorum	21		Correct
OR224280	Anura	Ptychadenidae	Ptychadena	Ptychadena levenorum	21		Correct
OR224281	Anura	Ptychadenidae	Ptychadena	Ptychadena levenorum	21		Correct
OR224285	Anura	Ptychadenidae	Ptychadena	Ptychadena levenorum	21		Correct
NC_082085/OR224276	Anura	Ptychadenidae	Ptychadena	Ptychadena levenorum	21		Correct
OR224277	Anura	Ptychadenidae	Ptychadena	Ptychadena levenorum	21		Correct
OR224283	Anura	Ptychadenidae	Ptychadena	Ptychadena levenorum	21		Correct
OR224278	Anura	Ptychadenidae	Ptychadena	Ptychadena levenorum	21		Correct
JX564890	Anura	Ptychadenidae	Ptychadena	Ptychadena mascareniensis	21	[0:rrnS->F], [1:V->rrnS], [2:rrnL->V], [3:L->rrnL], [4:nad1->L], [5:I->nad1], [6:-Q->I], [7:M->-Q], [8:nad2->M], [9:W->nad2], [10:-A->W], [11:-N->-A], [12:-C->-N], [13:-Y->-C], [14:cox1->-Y], [15:-S->cox1], [16:D->-S], [17:cox2->D], [18:K->cox2], [19:atp8->K], [20:atp6->atp8], [21:cox3->atp6], [22:G->cox3], [23:nad3->G], [24:R->nad3], [25:nad4l->R], [26:nad4->nad4l], [27:H->nad4], [28:S->H], [29:…	Missing
OR224289	Anura	Ptychadenidae	Ptychadena	Ptychadena nana	21		Correct
OR224290	Anura	Ptychadenidae	Ptychadena	Ptychadena nana	21		Correct
OR224288	Anura	Ptychadenidae	Ptychadena	Ptychadena nana	21		Correct
NC_082086/OR224286	Anura	Ptychadenidae	Ptychadena	Ptychadena nana	21		Correct
OR224287	Anura	Ptychadenidae	Ptychadena	Ptychadena nana	21		Correct
OR224292	Anura	Ptychadenidae	Ptychadena	Ptychadena nana	21		Correct
OR224291	Anura	Ptychadenidae	Ptychadena	Ptychadena nana	21		Correct
OR224293	Anura	Ptychadenidae	Ptychadena	Ptychadena nana	21		Correct
OR224294	Anura	Ptychadenidae	Ptychadena	Ptychadena nana	21		Correct
MW375738	Anura	Ptychadenidae	Ptychadena	Ptychadena neumanni	21	no annotation	no annotation
MW375741	Anura	Ptychadenidae	Ptychadena	Ptychadena neumanni	21	no annotation	no annotation
OR223683	Anura	Ptychadenidae	Ptychadena	Ptychadena neumanni	21		Correct
OR223686	Anura	Ptychadenidae	Ptychadena	Ptychadena neumanni	21		Correct
OR223687	Anura	Ptychadenidae	Ptychadena	Ptychadena neumanni	21		Correct
OR223682	Anura	Ptychadenidae	Ptychadena	Ptychadena neumanni	21		Correct
OR223684	Anura	Ptychadenidae	Ptychadena	Ptychadena neumanni	21		Correct
OR223685	Anura	Ptychadenidae	Ptychadena	Ptychadena neumanni	21		Correct
OR223681	Anura	Ptychadenidae	Ptychadena	Ptychadena neumanni	21		Correct
NC_082092/OR223677	Anura	Ptychadenidae	Ptychadena	Ptychadena neumanni	21		Correct
OR223678	Anura	Ptychadenidae	Ptychadena	Ptychadena neumanni	21		Correct
OR223679	Anura	Ptychadenidae	Ptychadena	Ptychadena neumanni	21		Correct
OR223680	Anura	Ptychadenidae	Ptychadena	Ptychadena neumanni	21		Correct
NC_082081/OR211558	Anura	Ptychadenidae	Ptychadena	Ptychadena nuerensis	21		Correct
OR223749	Anura	Ptychadenidae	Ptychadena	Ptychadena robeensis	21		Correct
OR223739	Anura	Ptychadenidae	Ptychadena	Ptychadena robeensis	21		Correct
OR223741	Anura	Ptychadenidae	Ptychadena	Ptychadena robeensis	21		Correct
OR223705	Anura	Ptychadenidae	Ptychadena	Ptychadena robeensis	21		Correct
OR223718	Anura	Ptychadenidae	Ptychadena	Ptychadena robeensis	21		Correct
OR223700	Anura	Ptychadenidae	Ptychadena	Ptychadena robeensis	21		Correct
OR223701	Anura	Ptychadenidae	Ptychadena	Ptychadena robeensis	21		Correct
OR223702	Anura	Ptychadenidae	Ptychadena	Ptychadena robeensis	21		Correct
OR223713	Anura	Ptychadenidae	Ptychadena	Ptychadena robeensis	21		Correct
OR223714	Anura	Ptychadenidae	Ptychadena	Ptychadena robeensis	21		Correct
OR223719	Anura	Ptychadenidae	Ptychadena	Ptychadena robeensis	21		Correct
OR223720	Anura	Ptychadenidae	Ptychadena	Ptychadena robeensis	21		Correct
OR223734	Anura	Ptychadenidae	Ptychadena	Ptychadena robeensis	21		Correct
OR223740	Anura	Ptychadenidae	Ptychadena	Ptychadena robeensis	21		Correct
OR223748	Anura	Ptychadenidae	Ptychadena	Ptychadena robeensis	21		Correct
OR223753	Anura	Ptychadenidae	Ptychadena	Ptychadena robeensis	21		Correct
OR223695	Anura	Ptychadenidae	Ptychadena	Ptychadena robeensis	21		Correct
OR223696	Anura	Ptychadenidae	Ptychadena	Ptychadena robeensis	21		Correct
OR223699	Anura	Ptychadenidae	Ptychadena	Ptychadena robeensis	21		Correct
OR223711	Anura	Ptychadenidae	Ptychadena	Ptychadena robeensis	21		Correct
OR223712	Anura	Ptychadenidae	Ptychadena	Ptychadena robeensis	21		Correct
OR223721	Anura	Ptychadenidae	Ptychadena	Ptychadena robeensis	21		Correct
OR223722	Anura	Ptychadenidae	Ptychadena	Ptychadena robeensis	21		Correct
OR223727	Anura	Ptychadenidae	Ptychadena	Ptychadena robeensis	21		Correct
OR223728	Anura	Ptychadenidae	Ptychadena	Ptychadena robeensis	21		Correct
OR223729	Anura	Ptychadenidae	Ptychadena	Ptychadena robeensis	21		Correct
OR223730	Anura	Ptychadenidae	Ptychadena	Ptychadena robeensis	21		Correct
OR223731	Anura	Ptychadenidae	Ptychadena	Ptychadena robeensis	21		Correct
OR223732	Anura	Ptychadenidae	Ptychadena	Ptychadena robeensis	21		Correct
OR223742	Anura	Ptychadenidae	Ptychadena	Ptychadena robeensis	21		Correct
OR223743	Anura	Ptychadenidae	Ptychadena	Ptychadena robeensis	21		Correct
OR223744	Anura	Ptychadenidae	Ptychadena	Ptychadena robeensis	21		Correct
OR223745	Anura	Ptychadenidae	Ptychadena	Ptychadena robeensis	21		Correct
OR223697	Anura	Ptychadenidae	Ptychadena	Ptychadena robeensis	21		Correct
OR223698	Anura	Ptychadenidae	Ptychadena	Ptychadena robeensis	21		Correct
OR223703	Anura	Ptychadenidae	Ptychadena	Ptychadena robeensis	21		Correct
OR223704	Anura	Ptychadenidae	Ptychadena	Ptychadena robeensis	21		Correct
OR223706	Anura	Ptychadenidae	Ptychadena	Ptychadena robeensis	21		Correct
OR223707	Anura	Ptychadenidae	Ptychadena	Ptychadena robeensis	21		Correct
OR223708	Anura	Ptychadenidae	Ptychadena	Ptychadena robeensis	21		Correct
OR223709	Anura	Ptychadenidae	Ptychadena	Ptychadena robeensis	21		Correct
OR223724	Anura	Ptychadenidae	Ptychadena	Ptychadena robeensis	21		Correct
OR223725	Anura	Ptychadenidae	Ptychadena	Ptychadena robeensis	21		Correct
OR223726	Anura	Ptychadenidae	Ptychadena	Ptychadena robeensis	21		Correct
OR223733	Anura	Ptychadenidae	Ptychadena	Ptychadena robeensis	21		Correct
OR223715	Anura	Ptychadenidae	Ptychadena	Ptychadena robeensis	21		Correct
OR223716	Anura	Ptychadenidae	Ptychadena	Ptychadena robeensis	21		Correct
OR223738	Anura	Ptychadenidae	Ptychadena	Ptychadena robeensis	21		Correct
OR223746	Anura	Ptychadenidae	Ptychadena	Ptychadena robeensis	21		Correct
OR223747	Anura	Ptychadenidae	Ptychadena	Ptychadena robeensis	21		Correct
OR223752	Anura	Ptychadenidae	Ptychadena	Ptychadena robeensis	21		Correct
NC_082094/OR223694	Anura	Ptychadenidae	Ptychadena	Ptychadena robeensis	21		Correct
OR223710	Anura	Ptychadenidae	Ptychadena	Ptychadena robeensis	21		Correct
OR223723	Anura	Ptychadenidae	Ptychadena	Ptychadena robeensis	21		Correct
OR223735	Anura	Ptychadenidae	Ptychadena	Ptychadena robeensis	21		Correct
OR223736	Anura	Ptychadenidae	Ptychadena	Ptychadena robeensis	21		Correct
OR223717	Anura	Ptychadenidae	Ptychadena	Ptychadena robeensis	21		Correct
OR223737	Anura	Ptychadenidae	Ptychadena	Ptychadena robeensis	21		Correct
OR223751	Anura	Ptychadenidae	Ptychadena	Ptychadena robeensis	21		Correct
OR223750	Anura	Ptychadenidae	Ptychadena	Ptychadena robeensis	21		Correct
MW375737	Anura	Ptychadenidae	Ptychadena	Ptychadena sp. 13_290 JRV-2021	21	no annotation	no annotation
MW375751	Anura	Ptychadenidae	Ptychadena	Ptychadena sp. 15_138 JRV-2021	21	no annotation	no annotation
MW375745	Anura	Ptychadenidae	Ptychadena	Ptychadena sp. 15_139 JRV-2021	21	no annotation	no annotation
MW375753	Anura	Ptychadenidae	Ptychadena	Ptychadena sp. 15_260 JRV-2021	21	no annotation	no annotation
MW375747	Anura	Ptychadenidae	Ptychadena	Ptychadena sp. 15_283 JRV-2021	21	no annotation	no annotation
MW375760	Anura	Ptychadenidae	Ptychadena	Ptychadena sp. 16_1 JRV-2021	21	no annotation	no annotation
NC_082082/OR211559	Anura	Ptychadenidae	Ptychadena	Ptychadena wadei	21		Correct
JX564885	Anura	Phrynobatrachidae	Phrynobatrachus	Phrynobatrachus keniensis	21	[0:rrnS->F], [1:V->rrnS], [2:rrnL->V], [3:L->rrnL], [4:nad1->L], [5:I->nad1], [6:-Q->I], [7:M->-Q], [8:nad2->M], [9:W->nad2], [10:-A->W], [11:-N->-A], [12:-C->-N], [13:-Y->-C], [14:cox1->-Y], [15:-S->cox1], [16:D->-S], [17:cox2->D], [18:K->cox2], [19:atp8->K], [20:atp6->atp8], [21:cox3->atp6], [22:G->cox3], [23:nad3->G], [24:R->nad3], [25:nad4l->R], [26:nad4->nad4l], [27:H->nad4], [28:S->H], [29:…	Missing
JX564883	Anura	Petropedetidae	Petropedetes	Petropedetes sp. MVZ 234827	78	[0:rrnS->F], [1:V->rrnS], [2:rrnL->V], [3:L->rrnL], [4:nad1->L], [5:I->nad1], [6:-Q->I], [7:M->-Q], [8:nad2->M], [9:W->nad2], [10:-A->W], [11:-C->-A], [12:-N->-C], [13:-Y->-N], [14:cox1->-Y], [15:-S->cox1], [16:D->-S], [17:cox2->D], [18:K->cox2], [19:atp8->K], [20:atp6->atp8], [21:cox3->atp6], [22:G->cox3], [23:nad3->G], [24:R->nad3], [25:nad4l->R], [26:nad4->nad4l], [27:H->nad4], [28:-nad6->H], …	Missing
NC_044480/MK460224	Anura	Pyxicephalidae	Pyxicephalus	Pyxicephalus adspersus	58	[25:E->-E], [43:-Q->-nad6], [44:cob->-E], [45:L->cob], [46:T->L], [47:-P->T], [48:None->-P]	Wrong strand
JX564898	Anura	Pyxicephalidae	Tomopterna	Tomopterna cryptotis	21	[0:rrnS->F], [1:V->rrnS], [2:rrnL->V], [3:L->rrnL], [4:nad1->L], [5:I->nad1], [6:-Q->I], [7:M->-Q], [8:nad2->M], [9:W->nad2], [10:-A->W], [11:-N->-A], [12:-C->-N], [13:-Y->-C], [14:cox1->-Y], [15:-S->cox1], [16:D->-S], [17:cox2->D], [18:K->cox2], [19:atp8->K], [20:atp6->atp8], [21:cox3->atp6], [22:G->cox3], [23:nad3->G], [24:R->nad3], [25:nad4l->R], [26:nad4->nad4l], [27:H->nad4], [28:S->H], [29:…	Missing
KM247361	Anura	Ceratobatrachidae	Cornufer	Cornufer vitianus	68		Correct
NC_027671/KM247364	Anura	Ceratobatrachidae	Cornufer	Cornufer vitianus	68	[16:N->-N]	Wrong strand
KM247363	Anura	Ceratobatrachidae	Cornufer	Cornufer vitiensis	69		Correct
KX774468	Anura	Ranixalidae	Indirana	Indirana semipalmata	21	[11:-C->-A], [12:cox1->-N], [13:-S->-C], [14:D->-Y], [15:cox2->cox1], [16:K->-S], [17:atp8->D], [18:atp6->cox2], [19:cox3->K], [20:G->atp8], [21:nad3->atp6], [22:R->cox3], [23:nad4l->G], [24:nad4->nad3], [25:H->R], [26:S->nad4l], [27:-nad6->nad4], [28:-E->H], [29:A->S], [31:cob->-nad6], [32:L->-E], [33:T->cob], [34:-P->L], [35:None->T], [36:None->-P]	Missing
NC_014584/AP011544	Anura	Dicroglossidae	Euphlyctis	Euphlyctis hexadactylus	29		Correct
KY463520	Anura	Dicroglossidae	Euphlyctis	Euphlyctis karaavali	29	[32:L->-E], [33:T->cob], [34:None->-P], [35:None->nad5], [36:None->L], [37:None->T]	Missing
NC_012647/EU652694	Anura	Dicroglossidae	Fejervarya	Fejervarya cancrivora	30	[7:Q->-Q]	Wrong strand
MH087466	Anura	Dicroglossidae	Fejervarya	Fejervarya kawamurai	30		Correct
OP251022	Anura	Dicroglossidae	Fejervarya	Fejervarya limnocharis	30		Correct
OP251021	Anura	Dicroglossidae	Fejervarya	Fejervarya limnocharis	30		Correct
NC_005055/AY158705	Anura	Dicroglossidae	Fejervarya	Fejervarya limnocharis	30		Correct
MN248537	Anura	Dicroglossidae	Fejervarya	Fejervarya multistriata	30		Correct
NC_029754/KR071859	Anura	Dicroglossidae	Fejervarya	Fejervarya multistriata	30	[9:nad2->M], [10:W->nad2], [11:-A->W], [12:-N->-A], [13:-C->-N], [14:-Y->-C], [15:cox1->-Y], [16:-S->cox1], [17:D->-S], [18:cox2->D], [19:K->cox2], [20:atp8->K], [21:atp6->atp8], [22:cox3->atp6], [23:G->cox3], [24:nad3->G], [25:R->nad3], [26:nad4l->R], [27:nad4->nad4l], [28:H->nad4], [29:S->H], [30:-nad6->S], [31:-E->-nad6], [32:cob->-E], [33:nad5->cob], [34:T->nad5], [35:-P->T], [36:L->-P], [37:…	Missing
MN987553	Anura	Dicroglossidae	Fejervarya	Fejervarya multistriata	30		Correct
NC_042258/MG770308	Anura	Dicroglossidae	Hoplobatrachus	Hoplobatrachus chinensis x Hoplobatrachus rugulosus	31		Correct
KC196066	Anura	Dicroglossidae	Hoplobatrachus	Hoplobatrachus rugulosus	31	[35:T->L], [36:-P->nad5], [37:None->T], [38:None->-P]	Missing
NC_019615/HM104684	Anura	Dicroglossidae	Hoplobatrachus	Hoplobatrachus rugulosus	31		Correct
JX181763	Anura	Dicroglossidae	Hoplobatrachus	Hoplobatrachus rugulosus	31	[3:L->rrnL], [4:nad1->L], [5:I->nad1], [6:-Q->I], [7:M->-Q], [9:nad2->M], [10:W->nad2], [11:-A->W], [12:-N->-A], [13:-C->-N], [14:Y->-C], [15:cox1->-Y], [16:-S->cox1], [17:D->-S], [18:cox2->D], [19:K->cox2], [20:atp8->K], [21:atp6->atp8], [22:cox3->atp6], [23:G->cox3], [24:nad3->G], [25:R->nad3], [26:nad4l->R], [27:nad4->nad4l], [28:H->nad4], [29:S->H], [30:-nad6->S], [31:-E->-nad6], [32:cob->-E]…	Missing
NC_014581/AP011543	Anura	Dicroglossidae	Hoplobatrachus	Hoplobatrachus tigerinus	31	[34:L->nad5], [35:nad5->L], [36:T->nad5], [37:-P->T], [38:None->-P]	Missing
AY899242	Anura	Dicroglossidae	Limnonectes	Limnonectes bannaensis	40	[12:-Y->-A], [13:cox1->-N], [14:-S->-C], [15:D->-Y], [16:cox2->cox1], [17:K->-S], [18:atp8->D], [19:atp6->cox2], [20:cox3->K], [21:G->atp8], [22:nad3->atp6], [23:R->cox3], [24:nad4l->G], [25:nad4->nad3], [26:H->R], [27:S->nad4l], [28:nad5->nad4], [29:-nad6->H], [30:cob->S], [31:L->nad5], [32:T->-nad6], [33:-P->-E], [34:None->cob], [35:None->L], [36:None->T], [37:None->-P]	Missing
NC_068685/ON746675	Anura	Dicroglossidae	Limnonectes	Limnonectes blythii	35	[11:C->cox1], [12:cox1->D], [13:D->cox2], [14:cox2->K], [15:K->atp8], [16:atp8->atp6], [17:atp6->cox3], [18:cox3->G], [19:G->nad3], [20:nad3->R], [21:R->nad4l], [22:nad4l->nad4], [23:nad4->H], [24:H->S], [25:S->nad5], [26:nad5->cob], [27:cob->-nad6], [28:-nad6->-E], [29:-E->-P], [30:-P->-Q], [31:-Q->-A.-N], [32:-A->-Y], [33:-N->-S], [34:-Y->L], [35:-S->T], [36:L->None], [37:T->None]	Missing
AY899241	Anura	Dicroglossidae	Limnonectes	Limnonectes fragilis	40	[7:M->-Q], [9:nad2->M], [10:W->nad2], [11:cox1->W], [12:-S->-A], [13:D->-N], [14:cox2->-C], [15:K->-Y], [16:atp8->cox1], [17:atp6->-S], [18:cox3->D], [19:G->cox2], [20:nad3->K], [21:R->atp8], [22:nad4l->atp6], [23:nad4->cox3], [24:H->G], [25:S->nad3], [26:nad5->R], [27:-nad6->nad4l], [28:-E->nad4], [29:cob->H], [30:L->S], [31:None->nad5], [32:None->-nad6], [33:None->-E], [34:None->cob], [35:None-…	Missing
MF678821	Anura	Dicroglossidae	Limnonectes	Limnonectes fujianensis	36	[15:-Y->-C], [16:cox1->-C], [17:-S->-C], [18:D->-Y], [19:cox2->cox1], [20:K->-S], [21:atp8->D], [22:atp6->cox2], [23:cox3->K], [24:G->atp8], [25:nad3->atp6], [26:R->cox3], [27:nad4l->G], [28:nad4->nad3], [29:H->R], [30:S->nad4l], [31:nad5->nad4], [32:-nad6->H], [33:cob->S], [34:-E->nad5], [35:L->-nad6], [36:T->cob], [37:-P->-E], [38:None->L], [39:None->T], [40:None->-P]	Missing
NC_007440/AY974191	Anura	Dicroglossidae	Limnonectes	Limnonectes fujianensis	36	[15:-Y->-C], [16:cox1->-C], [17:-S->-C], [18:D->-Y], [19:cox2->cox1], [20:K->-S], [21:atp8->D], [22:atp6->cox2], [23:cox3->K], [24:G->atp8], [25:nad3->atp6], [26:R->cox3], [27:nad4l->G], [28:nad4->nad3], [29:H->R], [30:S->nad4l], [31:nad5->nad4], [32:-nad6->H], [33:cob->S], [34:-E->nad5], [35:L->-nad6], [36:T->cob], [37:-P->-E], [38:None->L], [39:None->T], [40:None->-P]	Missing
KY463521	Anura	Dicroglossidae	Minervarya	Minervarya manoharani	32		Correct
MN411630	Anura	Dicroglossidae	Nanorana	Nanorana chayuensis	40	no annotation	no annotation
MZ895123	Anura	Dicroglossidae	Nanorana	Nanorana kangxianensis	40	no annotation	no annotation
NC_026789/KP317482	Anura	Dicroglossidae	Nanorana	Nanorana parkeri	40	[33:E->-E]	Wrong strand
NC_016119/HQ324232	Anura	Dicroglossidae	Nanorana	Nanorana pleskei	40		Correct
KF199146	Anura	Dicroglossidae	Nanorana	Nanorana taihangnica	33	[6:nad1->-A], [7:I->-N], [8:M->-C], [9:M->T], [10:nad2->-P], [11:W->F], [12:-A->nad1], [13:-N->I], [14:-C->M], [15:-Y->M], [16:cox1->nad2], [17:-S->W], [18:D->-A], [19:cox2->-N], [20:K->-C], [21:atp8->-Y], [22:atp6->cox1], [23:cox3->-S], [24:G->D], [25:nad3->cox2], [26:R->K], [27:nad4l->atp8], [28:nad4->atp6], [29:H->cox3], [30:S->G], [31:nad5->nad3], [32:-nad6->R], [33:-E->nad4l], [34:cob->nad4]…	Missing
NC_024272/KJ569109	Anura	Dicroglossidae	Nanorana	Nanorana taihangnica	40	[36:-P->T], [37:None->-P]	Missing
NC_039094/KY594708	Anura	Dicroglossidae	Nanorana	Nanorana ventripunctata	40		Correct
KF199150	Anura	Dicroglossidae	Nanorana	Nanorana yunnanensis	34	[12:D->-S], [13:cox2->D], [14:K->cox2], [15:atp8->K], [16:atp6->atp8], [17:cox3->atp6], [18:G->cox3], [19:nad3->G], [20:R->nad3], [21:nad4l->R], [22:nad4->nad4l], [23:H->nad4], [24:-S->H], [25:nad5->S], [26:-E->nad5], [27:cob->-E], [28:-Q->cob], [29:-Y->-Q], [30:-nad6->-Y], [31:-P->-nad6], [32:-A->-P], [33:-N->-A], [34:-C->-N], [35:-S->-C], [36:L->-S], [37:T->L], [38:None->-P]	Missing
NC_014685/GU177877	Anura	Dicroglossidae	Phrynoglossus	Phrynoglossus martensii	41		Correct
NC_057992/MW405414	Anura	Dicroglossidae	Phrynoglossus	Phrynoglossus myanhessei	41		Correct
KF199152	Anura	Dicroglossidae	Quasipaa	Quasipaa boulengeri	38	[0:rrnS->F], [1:V->rrnS], [2:rrnL->V], [3:L->rrnL], [4:nad1->L], [5:I->nad1], [6:-Q->I], [7:M->-Q], [9:nad2->M], [10:W->nad2], [11:-A->W], [12:-N->-A], [13:-C->-A], [14:-Y->-N], [15:cox1->-C], [16:-S->-Y], [17:D->cox1], [18:cox2->-S], [19:K->D], [20:atp8->cox2], [21:atp6->K], [22:cox3->atp8], [23:G->atp6], [24:nad3->cox3], [25:R->G], [26:nad4l->nad3], [27:nad4->R], [28:H->nad4l], [29:S->nad4], [3…	Missing
KX233867	Anura	Dicroglossidae	Quasipaa	Quasipaa boulengeri	38	[0:rrnS->F], [1:V->rrnS], [2:rrnL->V], [3:L->rrnL], [4:nad1->L], [5:I->nad1], [6:-Q->I], [7:M->-Q], [9:nad2->M], [10:W->nad2], [11:-A->W], [12:-N->-A], [13:-C->-A], [14:-Y->-N], [15:cox1->-C], [16:-S->-Y], [17:D->cox1], [18:cox2->-S], [19:K->D], [20:atp8->cox2], [21:atp6->K], [22:cox3->atp8], [23:G->atp6], [24:nad3->cox3], [25:R->G], [26:nad4l->nad3], [27:nad4->R], [28:H->nad4l], [29:S->nad4], [3…	Missing
KX233868	Anura	Dicroglossidae	Quasipaa	Quasipaa boulengeri	37	[0:rrnS->F], [1:V->rrnS], [2:rrnL->V], [3:L->rrnL], [4:nad1->L], [5:I->nad1], [6:-Q->I], [7:M->-Q], [9:nad2->M], [10:W->nad2], [11:-A->W], [12:-N->-A], [13:-C->-N], [14:-Y->-C], [15:cox1->-Y], [16:-S->cox1], [17:D->-S], [18:cox2->D], [19:K->cox2], [20:atp8->K], [21:atp6->atp8], [22:cox3->atp6], [23:G->cox3], [24:nad3->G], [25:R->nad3], [26:nad4l->R], [27:nad4->nad4l], [28:H->nad4], [29:S->H], [30…	Missing
KX645665	Anura	Dicroglossidae	Quasipaa	Quasipaa boulengeri	37	[13:N->-N], [15:Y->-Y]	Wrong strand
NC_021937/KC686711	Anura	Dicroglossidae	Quasipaa	Quasipaa boulengeri	39		Correct
KF199151	Anura	Dicroglossidae	Quasipaa	Quasipaa exilispinosa	40	[0:rrnS->F], [1:V->rrnS], [2:rrnL->V], [3:L->rrnL], [4:nad1->L], [5:I->nad1], [6:-Q->I], [7:M->-Q], [9:nad2->M], [10:W->nad2], [11:-A->W], [12:-N->-A], [13:-C->-N], [14:-Y->-C], [15:cox1->-Y], [16:-S->cox1], [17:D->-S], [18:cox2->D], [19:K->cox2], [20:atp8->K], [21:atp6->atp8], [22:cox3->atp6], [23:G->cox3], [24:nad3->G], [25:R->nad3], [26:nad4l->R], [27:nad4->nad4l], [28:H->nad4], [29:S->H], [30…	Missing
NC_056269/MT561179	Anura	Dicroglossidae	Quasipaa	Quasipaa exilispinosa	40		Correct
KF199149	Anura	Dicroglossidae	Quasipaa	Quasipaa jiulongensis	39	[0:rrnS->F], [1:V->rrnS], [2:rrnL->V], [3:L->rrnL], [4:nad1->L], [5:I->nad1], [6:-Q->I], [7:M->-Q], [9:nad2->M], [10:W->nad2], [11:-A->W], [12:-N->-A], [13:-C->-N], [14:-Y->-C], [15:cox1->-Y], [16:-S->cox1], [17:D->-S], [18:cox2->D], [19:K->cox2], [20:atp8->K], [21:atp6->atp8], [22:cox3->atp6], [23:G->cox3], [24:nad3->G], [25:R->nad3], [26:nad4l->R], [27:nad4->nad4l], [28:H->nad4], [29:S->H], [30…	Missing
KY441640	Anura	Dicroglossidae	Quasipaa	Quasipaa robertingeri	37		Correct
MZ895125	Anura	Dicroglossidae	Quasipaa	Quasipaa robertingeri	39	no annotation	no annotation
KF199148	Anura	Dicroglossidae	Quasipaa	Quasipaa shini	40	[35:None->L], [36:None->T], [37:None->-P]	Missing
MG904865	Anura	Dicroglossidae	Quasipaa	Quasipaa sp. n. TTL-2018	38	[13:-N->-A], [14:-C->-N], [15:-Y->-C], [16:cox1->-Y], [17:-S->cox1], [18:D->-S], [19:cox2->D], [20:K->cox2], [21:atp8->K], [22:atp6->atp8], [23:cox3->atp6], [24:G->cox3], [25:nad3->G], [26:R->nad3], [27:nad4l->R], [28:nad4->nad4l], [29:H->nad4], [30:S->H], [31:nad5->S], [32:-nad6->nad5], [33:-E->-nad6], [34:cob->-E], [35:L->cob], [36:T->L], [37:-P->T], [38:None->-P]	Missing
NC_013270/FJ432700	Anura	Dicroglossidae	Quasipaa	Quasipaa spinosa	40		Correct
OR498075	Anura	Dicroglossidae	Quasipaa	Quasipaa spinosa	40		Correct
KF199147	Anura	Dicroglossidae	Quasipaa	Quasipaa verrucospinosa	39	[0:rrnS->F], [1:V->rrnS], [2:rrnL->V], [3:L->rrnL], [4:nad1->L], [5:I->nad1], [6:-Q->I], [7:M->-Q], [9:nad2->M], [10:W->nad2], [11:-A->W], [12:-N->-A], [13:-C->-N], [14:-Y->-C], [15:cox1->-Y], [16:-S->cox1], [17:D->-S], [18:cox2->D], [19:K->cox2], [20:atp8->K], [21:atp6->atp8], [22:cox3->atp6], [23:G->cox3], [24:nad3->G], [25:R->nad3], [26:nad4l->R], [27:nad4->nad4l], [28:H->nad4], [29:S->H], [30…	Missing
NC_024843/KJ842105	Anura	Dicroglossidae	Quasipaa	Quasipaa yei	40		Correct
JX564871	Anura	Ranidae	Amnirana	Amnirana albolabris	49	[0:rrnS->F], [1:V->rrnS], [2:rrnL->V], [3:L->rrnL], [4:nad1->L], [5:I->nad1], [6:-Q->I], [7:M->-Q], [8:nad2->M], [9:W->nad2], [10:-N->W], [11:-C->-N], [12:-A->-C], [13:-Y->-A], [14:cox1->-Y], [15:-S->cox1], [16:D->-S], [17:cox2->D], [18:K->cox2], [19:atp8->K], [20:atp6->atp8], [21:cox3->atp6], [22:G->cox3], [23:nad3->G], [24:R->nad3], [25:nad4l->R], [26:nad4->nad4l], [27:H->nad4], [28:S->H], [29:…	Missing
MW115293	Anura	Ranidae	Amolops	Amolops chunganensis	52		Correct
KX645666	Anura	Ranidae	Amolops	Amolops chunganensis	52		Correct
NC_044901/MH922934	Anura	Ranidae	Amolops	Amolops granulosus	52		Correct
KX233864	Anura	Ranidae	Amolops	Amolops hongkongensis	21	[0:rrnS->F], [1:V->rrnS], [2:rrnL->V], [3:L->rrnL], [4:nad1->L], [5:I->nad1], [6:-Q->I], [7:M->-Q], [8:nad2->M], [9:W->nad2], [10:-A->W], [11:-N->-A], [12:-C->-N], [13:Y->-C], [14:cox1->-Y], [15:-S->cox1], [16:D->-S], [17:cox2->D], [18:K->cox2], [19:atp8->K], [20:atp6->atp8], [21:cox3->atp6], [22:G->cox3], [23:nad3->G], [24:R->nad3], [25:nad4l->R], [26:nad4->nad4l], [27:H->nad4], [28:S->H], [29:n…	Missing
MZ292455	Anura	Ranidae	Amolops	Amolops jinjiangensis	52		Correct
NC_029250/KT750963	Anura	Ranidae	Amolops	Amolops loloensis	52		Correct
OL495260	Anura	Ranidae	Amolops	Amolops mantzorum	52		Correct
NC_024180/KJ546429	Anura	Ranidae	Amolops	Amolops mantzorum	52		Correct
NC_023949/KF956111	Anura	Ranidae	Amolops	Amolops ricketti	21	[7:Q->-Q], [8:-E->M], [9:M->nad2], [10:nad2->W], [11:W->-A], [12:-A->-N], [13:-N->-C], [14:-C->-Y], [15:-Y->cox1], [16:cox1->-S], [17:-S->D], [18:D->cox2], [19:cox2->K], [20:K->atp8], [21:atp8->atp6], [22:atp6->cox3], [23:cox3->G], [24:G->nad3], [25:nad3->R], [26:R->nad4l], [27:nad4l->nad4], [28:nad4->H], [29:H->S], [30:S->nad5], [31:nad5->-nad6], [32:-nad6->-E], [33:-E->cob], [34:cob->L], [35:L-…	Wrong strand
ON646615	Anura	Ranidae	Amolops	Amolops sinensis	21		Correct
KR559270	Anura	Ranidae	Amolops	Amolops tuberodepressus	52		Correct
KM282625	Anura	Ranidae	Amolops	Amolops wuyiensis	21		Correct
KJ933509	Anura	Ranidae	Amolops	Amolops wuyiensis	21	[7:Q->-Q], [36:P->-P]	Wrong strand
NC_025591/KM386618	Anura	Ranidae	Amolops	Amolops wuyiensis	21		Correct
NC_022870/AB761264	Anura	Ranidae	Babina	Babina holsti	51	[30:E->-E], [32:H->H]	Wrong strand
NC_022871/AB761265	Anura	Ranidae	Babina	Babina subaspera	51	[30:E->-E], [32:H->H]	Wrong strand
NC_068686/ON746662	Anura	Ranidae	Chalcorana	Chalcorana labialis	54		Correct
KF771343	Anura	Ranidae	Glandirana	Glandirana emeljanovi	21		Correct
MH972198	Anura	Ranidae	Glandirana	Glandirana emeljanovi	21		Correct
NC_030211/KU641020	Anura	Ranidae	Glandirana	Glandirana emeljanovi	21	[6:-I->I], [7:Q->-Q], [36:P->-P]	Wrong strand
LC536281	Anura	Ranidae	Glandirana	Glandirana rugosa	21		Correct
KF771341	Anura	Ranidae	Glandirana	Glandirana rugosa	21		Correct
LC536284	Anura	Ranidae	Glandirana	Glandirana rugosa	21		Correct
LC536283	Anura	Ranidae	Glandirana	Glandirana rugosa	21		Correct
LC536282	Anura	Ranidae	Glandirana	Glandirana rugosa	21		Correct
KF771342	Anura	Ranidae	Glandirana	Glandirana tientaiensis	21	[2:rrnL->V], [3:V->rrnL], [29:S->S]	Other
NC_025226/KJ941041	Anura	Ranidae	Glandirana	Glandirana tientaiensis	21		Correct
NC_081002/OR058745	Anura	Ranidae	Hydrophylax	Hydrophylax leptoglossa	21	[11:-N->-A], [12:atp6->-N], [13:cox3->-C], [14:G->-Y], [15:nad3->cox1], [16:R->-S], [17:nad4l->D], [18:nad4->cox2], [19:H->K], [20:S->atp8], [21:nad5->atp6], [22:-nad6->cox3], [23:-E->G], [24:cob->nad3], [25:T->R], [26:-A->nad4l], [27:-C->nad4], [28:-Y->H], [29:cox1->S], [30:-S->nad5], [31:D->-nad6], [32:cox2->-E], [33:K->cob], [34:atp8->L], [35:L->T]	Other
NC_057198/MT702387	Anura	Ranidae	Hylarana	Hylarana latouchii	21		Correct
MN241431	Anura	Ranidae	Hylarana	Hylarana latouchii	21		Correct
NC_018771/JX033120	Anura	Ranidae	Nidirana	Nidirana adenopleura	48		Correct
OR528757	Anura	Ranidae	Nidirana	Nidirana daunchina	50		Correct
NC_022872/AB761266	Anura	Ranidae	Nidirana	Nidirana okinavana	48	[34:H->L], [35:L->T], [36:T->-P], [37:-P->None]	Missing
MW411575	Anura	Ranidae	Nidirana	Nidirana yeae	48		Correct
NC_053712/MT934403	Anura	Ranidae	Odorrana	Odorrana exiliversabilis	44	[15:-A->A], [17:-Y->-C], [18:cox1->-Y], [19:-S->cox1], [20:D->-S], [21:cox2->D], [22:K->cox2], [23:atp8->K], [24:atp6->atp8], [25:cox3->atp6], [26:G->cox3], [27:nad3->G], [28:R->nad3], [29:nad4l->R], [30:nad4->nad4l], [31:S->nad4], [32:nad5->S], [33:-nad6->nad5], [34:-E->-nad6], [35:cob->-E]	Wrong strand
NC_059861/MW551527	Anura	Ranidae	Odorrana	Odorrana grahami	45		Correct
NC_050884/MN417331	Anura	Ranidae	Odorrana	Odorrana graminea	45		Correct
NC_034984/KX056491	Anura	Ranidae	Odorrana	Odorrana hainanensis	45		Correct
MZ895124	Anura	Ranidae	Odorrana	Odorrana hejiangensis	45	no annotation	no annotation
NC_068691/ON746669	Anura	Ranidae	Odorrana	Odorrana hosii	45		Correct
NC_015305/AB511282	Anura	Ranidae	Odorrana	Odorrana ishikawae	45	[12:OL-1->-N], [13:OL-2->-C], [14:OL-3->-Y], [15:-N->cox1], [16:-C->-S], [17:-Y->D], [18:cox1->cox2], [19:-S->K], [20:D->atp8], [21:cox2->atp6], [22:K->cox3], [23:atp8->G], [24:atp6->nad3], [25:cox3->R], [26:G->nad4l], [27:nad3->nad4], [28:R->S], [29:nad4l->nad5], [30:nad4->-nad6], [31:S->-E], [32:nad5->cob], [33:-nad6->H], [34:-E->L], [35:cob->T], [36:putative TAS->-P], [37:H->None], [38:L->None…	Missing
NC_065297/MT757792	Anura	Ranidae	Odorrana	Odorrana jingdongensis	45		Correct
NC_043768/KX233865	Anura	Ranidae	Odorrana	Odorrana livida	45		Correct
MW551526	Anura	Ranidae	Odorrana	Odorrana macrotympana	45		Correct
NC_024603/KJ815050	Anura	Ranidae	Odorrana	Odorrana margaretae	45		Correct
NC_082181/OP113846	Anura	Ranidae	Odorrana	Odorrana nasuta	45		Correct
MT782121	Anura	Ranidae	Odorrana	Odorrana sangzhiensis	48	no annotation	no annotation
KX233866	Anura	Ranidae	Odorrana	Odorrana schmackeri	43		Correct
NC_027827/KJ149452	Anura	Ranidae	Odorrana	Odorrana schmackeri	43	[13:C->-C]	Wrong strand
KP732086	Anura	Ranidae	Odorrana	Odorrana schmackeri	43		Correct
NC_009423/DQ835616	Anura	Ranidae	Odorrana	Odorrana tormota	45	[33:TAS (termination associated sequence)->H], [34:H->L], [35:L->T], [36:T->-P], [37:-P->None]	Missing
NC_034983/KU680791	Anura	Ranidae	Odorrana	Odorrana wuchuanensis	45		Correct
KM247362	Anura	Ranidae	Papurana	Papurana kreffti	53	[11:A->-A]	Wrong strand
NC_029200/KP260932	Anura	Ranidae	Pelophylax	Pelophylax bedriagae	21		Correct
OQ694793	Anura	Ranidae	Pelophylax	Pelophylax cerigensis	21		Correct
OQ694794	Anura	Ranidae	Pelophylax	Pelophylax cerigensis	21		Correct
OQ694795	Anura	Ranidae	Pelophylax	Pelophylax cerigensis	21		Correct
OQ694796	Anura	Ranidae	Pelophylax	Pelophylax cerigensis	21		Correct
OQ694797	Anura	Ranidae	Pelophylax	Pelophylax cerigensis	21		Correct
OQ694798	Anura	Ranidae	Pelophylax	Pelophylax cerigensis	21		Correct
OQ694799	Anura	Ranidae	Pelophylax	Pelophylax cerigensis	21		Correct
OQ694800	Anura	Ranidae	Pelophylax	Pelophylax cerigensis	21		Correct
OQ694801	Anura	Ranidae	Pelophylax	Pelophylax cerigensis	21		Correct
OQ694802	Anura	Ranidae	Pelophylax	Pelophylax cerigensis	21		Correct
NC_029196/KP260928	Anura	Ranidae	Pelophylax	Pelophylax cf. bedriagae AFL1	21		Correct
NC_029201/KP260934	Anura	Ranidae	Pelophylax	Pelophylax cf. bedriagae GM178	21		Correct
NC_029197/KP260929	Anura	Ranidae	Pelophylax	Pelophylax cf. bedriagae MPFC1082	21		Correct
NC_029198/KP260930	Anura	Ranidae	Pelophylax	Pelophylax cf. terentievi GM87-239	21		Correct
NC_029199/KP260931	Anura	Ranidae	Pelophylax	Pelophylax cf. terentievi MPFC1736	21		Correct
MZ900996	Anura	Ranidae	Pelophylax	Pelophylax chosenicus	21		Correct
MZ900997	Anura	Ranidae	Pelophylax	Pelophylax chosenicus	21		Correct
MZ900998	Anura	Ranidae	Pelophylax	Pelophylax chosenicus	21		Correct
NC_016059/JF730436	Anura	Ranidae	Pelophylax	Pelophylax chosenicus	21		Correct
NC_025575/KM677928	Anura	Ranidae	Pelophylax	Pelophylax cretensis	21		Correct
NC_026893/KP814009	Anura	Ranidae	Pelophylax	Pelophylax cypriensis	21		Correct
NC_026894/KP814010	Anura	Ranidae	Pelophylax	Pelophylax epeiroticus	21		Correct
MT410949	Anura	Ranidae	Pelophylax	Pelophylax kurtmuelleri	21		Correct
NC_026895/KP814011	Anura	Ranidae	Pelophylax	Pelophylax kurtmuelleri	21		Correct
JN627424	Anura	Ranidae	Pelophylax	Pelophylax lessonae	21		Correct
JN627426	Anura	Ranidae	Pelophylax	Pelophylax lessonae	21		Correct
JN627422	Anura	Ranidae	Pelophylax	Pelophylax lessonae	21		Correct
MN122883	Anura	Ranidae	Pelophylax	Pelophylax lessonae	21		Correct
MN122930	Anura	Ranidae	Pelophylax	Pelophylax lessonae	21		Correct
KT878718	Anura	Ranidae	Pelophylax	Pelophylax nigromaculatus	21		Correct
NC_002805/AB043889	Anura	Ranidae	Pelophylax	Pelophylax nigromaculatus	21	[34:termination associated sequence; TAS->L], [35:L->T], [36:T->-P], [37:-P->None]	Missing
NC_009264/EF196679	Anura	Ranidae	Pelophylax	Pelophylax plancyi	21		Correct
JN627425	Anura	Ranidae	Pelophylax	Pelophylax ridibundus	21		Correct
JN627423	Anura	Ranidae	Pelophylax	Pelophylax ridibundus	21		Correct
JN627421	Anura	Ranidae	Pelophylax	Pelophylax ridibundus	21		Correct
NC_026896/KP814012	Anura	Ranidae	Pelophylax	Pelophylax shqipericus	21		Correct
KP260933	Anura	Ranidae	Pelophylax	Pelophylax sp. GM4-14	21		Correct
NC_030042/KU343216	Anura	Ranidae	Rana	Rana amurensis	46		Correct
MF370348	Anura	Ranidae	Rana	Rana amurensis	46	[6:-I->I], [10:-W->W]	Wrong strand
MT872666	Anura	Ranidae	Rana	Rana arvalis	47		Correct
MF198403	Anura	Ranidae	Rana	Rana blairi	42	no annotation	no annotation
NC_023529/KF898356	Anura	Ranidae	Rana	Rana cf. chensinensis QYCRCCH_C	48		Correct
NC_035803/KU246048	Anura	Ranidae	Rana	Rana chaochiaoensis	21		Correct
NC_024548/KF840516	Anura	Ranidae	Rana	Rana coreana	46		Correct
KM590550	Anura	Ranidae	Rana	Rana coreana	46	[30:L->-nad6], [31:-nad6->-E], [32:-E->cob], [33:cob->L], [34:T->nad5], [35:-P->T], [36:None->-P]	Missing
NC_068259/ON920705	Anura	Ranidae	Rana	Rana coreana	46		Correct
NC_068690/ON746668	Anura	Ranidae	Rana	Rana catesbeiana	21		Correct
MN241124	Anura	Ranidae	Rana	Rana catesbeiana	21		Correct
KX686108	Anura	Ranidae	Rana	Rana catesbeiana	21		Correct
AB761267	Anura	Ranidae	Rana	Rana catesbeiana	21	[15:?->cox1], [18:?->cox2], [22:?->cox3]	Non-standard
NC_022696/KF049927	Anura	Ranidae	Rana	Rana catesbeiana	21		Correct
NC_060306/MW526989	Anura	Ranidae	Rana	Rana dabieshanensis	48		Correct
NC_028296/KP013110	Anura	Ranidae	Rana	Rana draytonii	21		Correct
NC_023528/KF898355	Anura	Ranidae	Rana	Rana dybowskii	21		Correct
NC_061371/MZ680529	Anura	Ranidae	Rana	Rana hanluica	48		Correct
ON646611	Anura	Ranidae	Rana	Rana hanluica	48		Correct
MZ779046	Anura	Ranidae	Rana	Rana huanrensis	48		Correct
NC_028521/KT588071	Anura	Ranidae	Rana	Rana huanrensis	48		Correct
NC_058599/MZ571365	Anura	Ranidae	Rana	Rana johnsi	48		Correct
KU310893	Anura	Ranidae	Rana	Rana kukunoris	48	[0:rrnS->F], [1:V->rrnS], [2:rrnL->V], [3:L->rrnL], [4:nad1->L], [5:I->nad1], [6:-Q->I], [7:M->-Q], [8:nad2->M], [9:W->nad2], [10:-A->W], [11:-N->-A], [12:-C->-N], [13:-Y->-C], [14:cox1->-Y], [15:-S->cox1], [16:D->-S], [17:cox2->D], [18:K->cox2], [19:atp8->K], [20:atp6->atp8], [21:cox3->atp6], [22:G->cox3], [23:nad3->G], [24:R->nad3], [25:nad4l->R], [26:nad4->nad4l], [27:H->nad4], [28:S->H], [29:…	Missing
MN733918	Anura	Ranidae	Rana	Rana kukunoris	48	[36:P->-P]	Wrong strand
NC_035804/KU246049	Anura	Ranidae	Rana	Rana kukunoris	48		Correct
MZ043820	Anura	Ranidae	Rana	Rana kukunoris	48		Correct
OL681879	Anura	Ranidae	Rana	Rana longicrus	48		Correct
NC_061370/MZ680528	Anura	Ranidae	Rana	Rana longicrus	48		Correct
NC_035805/KU246050	Anura	Ranidae	Rana	Rana omeimontis	48		Correct
MK483118	Anura	Ranidae	Rana	Rana omeimontis	48		Correct
NC_028283/KP013096	Anura	Ranidae	Rana	Rana okaloosae	21		Correct
KU720300	Anura	Ranidae	Rana	Rana pyrenaica	21	[0:L->F], [1:T->rrnS], [2:rrnS->V], [3:V->rrnL], [4:rrnL->L], [5:L->nad1], [6:nad1->I], [7:I->-Q], [8:-Q->M], [9:M->nad2], [10:nad2->W], [11:W->-A], [12:-A->-N], [13:-N->-C], [14:-C->-Y], [15:-Y->cox1], [16:cox1->-S], [17:-S->D], [18:D->cox2], [19:cox2->K], [20:K->atp8], [21:atp8->atp6], [22:atp6->cox3], [23:cox3->G], [24:G->nad3], [25:nad3->R], [26:R->nad4l], [27:nad4l->nad4], [28:nad4->H], [29:…	Missing
MF198378	Anura	Ranidae	Rana	Rana sphenocephala	42	no annotation	no annotation
MF198396	Anura	Ranidae	Rana	Rana sphenocephala	42	no annotation	no annotation
MF198369	Anura	Ranidae	Rana	Rana sphenocephala	42	no annotation	no annotation
MF198401	Anura	Ranidae	Rana	Rana sphenocephala	42	no annotation	no annotation
MF198371	Anura	Ranidae	Rana	Rana sphenocephala	42	no annotation	no annotation
MF198393	Anura	Ranidae	Rana	Rana sphenocephala	42	no annotation	no annotation
MF198381	Anura	Ranidae	Rana	Rana sphenocephala	42	no annotation	no annotation
MF198380	Anura	Ranidae	Rana	Rana sphenocephala	42	no annotation	no annotation
MF198384	Anura	Ranidae	Rana	Rana sphenocephala	42	no annotation	no annotation
MF198394	Anura	Ranidae	Rana	Rana sphenocephala	42	no annotation	no annotation
MF198399	Anura	Ranidae	Rana	Rana sphenocephala	42	no annotation	no annotation
MF198385	Anura	Ranidae	Rana	Rana sphenocephala	42	no annotation	no annotation
MF198398	Anura	Ranidae	Rana	Rana sphenocephala	42	no annotation	no annotation
MF198375	Anura	Ranidae	Rana	Rana sphenocephala	42	no annotation	no annotation
MF198382	Anura	Ranidae	Rana	Rana sphenocephala	42	no annotation	no annotation
MF198368	Anura	Ranidae	Rana	Rana sphenocephala	42	no annotation	no annotation
MF198374	Anura	Ranidae	Rana	Rana sphenocephala	42	no annotation	no annotation
MF198367	Anura	Ranidae	Rana	Rana sphenocephala	42	no annotation	no annotation
MF198370	Anura	Ranidae	Rana	Rana sphenocephala	42	no annotation	no annotation
MF198372	Anura	Ranidae	Rana	Rana sphenocephala	42	no annotation	no annotation
MF198379	Anura	Ranidae	Rana	Rana sphenocephala	42	no annotation	no annotation
MF198383	Anura	Ranidae	Rana	Rana sphenocephala	42	no annotation	no annotation
MF198402	Anura	Ranidae	Rana	Rana sphenocephala	42	no annotation	no annotation
MF198373	Anura	Ranidae	Rana	Rana sphenocephala	42	no annotation	no annotation
MF198376	Anura	Ranidae	Rana	Rana sphenocephala	42	no annotation	no annotation
MF198377	Anura	Ranidae	Rana	Rana sphenocephala	42	no annotation	no annotation
MF198386	Anura	Ranidae	Rana	Rana sphenocephala	42	no annotation	no annotation
MF198387	Anura	Ranidae	Rana	Rana sphenocephala	42	no annotation	no annotation
MF198395	Anura	Ranidae	Rana	Rana sphenocephala	42	no annotation	no annotation
MF198388	Anura	Ranidae	Rana	Rana sphenocephala	42	no annotation	no annotation
MF198389	Anura	Ranidae	Rana	Rana sphenocephala	42	no annotation	no annotation
MF198390	Anura	Ranidae	Rana	Rana sphenocephala	42	no annotation	no annotation
MF198391	Anura	Ranidae	Rana	Rana sphenocephala	42	no annotation	no annotation
MF198392	Anura	Ranidae	Rana	Rana sphenocephala	42	no annotation	no annotation
MF198397	Anura	Ranidae	Rana	Rana sphenocephala	42	no annotation	no annotation
MF198400	Anura	Ranidae	Rana	Rana sphenocephala	42	no annotation	no annotation
NC_027236/KP222281	Anura	Ranidae	Rana	Rana sylvatica	48		Correct
NC_042226/MH536744	Anura	Ranidae	Rana	Rana temporaria	21		Correct
MT483700	Anura	Ranidae	Rana	Rana temporaria	21	[33:L->cob], [34:T->L], [35:-P->T], [36:None->-P]	Missing
LR991693	Anura	Ranidae	Rana	Rana temporaria	21	no annotation	no annotation
NC_056272/MW009067	Anura	Ranidae	Rana	Rana uenoi	21		Correct
OL467321	Anura	Ranidae	Rana	Rana wuyiensis	48		Correct
NC_069580/OL681880	Anura	Ranidae	Rana	Rana zhenhaiensis	48		Correct
MN218687	Anura	Ranidae	Rana	Rana zhenhaiensis	48		Correct
MN248533	Anura	Ranidae	Sylvirana	Sylvirana guentheri	48		Correct
NC_024748/KM035413	Anura	Ranidae	Sylvirana	Sylvirana guentheri	48		Correct
NC_039758/MH141597	Anura	Mantellidae	Mantella	Mantella baroni	59	[8:putative TAS->-Q], [9:putative TAS->nad2], [10:-Q->W], [11:M->-A], [12:nad2->-N], [13:W->-C], [14:-A->-Y], [15:-N->cox1], [16:-C->-S], [17:-Y->D], [18:cox1->cox2], [19:-S->K], [20:D->atp8], [21:cox2->atp6], [22:K->cox3], [23:atp8->G], [24:atp6->nad3], [25:cox3->R], [26:G->nad4l], [27:nad3->nad4], [28:R->H], [29:nad4l->S], [30:nad4->-nad6], [31:H->-E], [32:S->cob], [33:-nad6->nad5], [34:-E->I],…	Missing
NC_007888/AB212225	Anura	Mantellidae	Mantella	Mantella madagascariensis	59	[8:putative TAS->-Q], [9:-Q->nad2], [10:nad2->W], [11:W->-A], [12:-A->-N], [13:-N->-C], [14:-C->-Y], [15:-Y->cox1], [16:cox1->-S], [17:-S->D], [18:D->cox2], [19:cox2->K], [20:K->atp8], [21:atp8->atp6], [22:atp6->cox3], [23:cox3->G], [24:G->nad3], [25:nad3->R], [26:R->nad4l], [27:nad4l->nad4], [28:nad4->H], [29:H->S], [30:S->-nad6], [31:-nad6->-E], [32:-E->cob], [33:cob->nad5], [34:putative TAS->I…	Missing
AB127977	Anura	Rhacophoridae	Buergeria	Buergeria buergeri	72	[33:TAS (termination associated sequence)->nad5], [34:nad5->T], [35:L->-P], [36:T->L], [37:-P->None]	Missing
LC739528	Anura	Rhacophoridae	Buergeria	Buergeria japonica	72	[2:L->V], [3:nad1->rrnL], [4:I->L], [5:-Q->nad1], [6:M->I], [7:nad2->-Q], [8:W->M], [9:-A->nad2], [10:-N->W], [11:-C->-A], [12:-Y->-N], [13:cox1->-C], [14:-S->-Y], [15:D->cox1], [16:cox2->-S], [17:K->D], [18:atp8->cox2], [19:atp6->K], [20:cox3->atp8], [21:G->atp6], [22:nad3->cox3], [23:R->G], [24:nad4l->nad3], [25:nad4->R], [26:H->nad4l], [27:S->nad4], [28:-nad6->H], [29:-E->S], [30:cob->-nad6], …	Missing
NC_061400/MN792661	Anura	Rhacophoridae	Gracixalus	Gracixalus yunnanensis	73	[35:L->-P], [36:-P->L]	Other
KT921226	Anura	Rhacophoridae	Polypedates	Polypedates braueri	74	[0:rrnS->F], [1:V->rrnS], [2:rrnL->V], [3:L->rrnL], [4:nad1->L], [5:I->nad1], [6:-Q->I], [7:M->-Q], [8:nad2->M], [9:W->nad2], [10:-A->W], [11:-N->-A], [12:-C->-N], [13:-Y->-C], [14:cox1->-Y], [15:-S->cox1], [16:D->-S], [17:cox2->D], [18:K->cox2], [19:atp6->K], [20:cox3->atp8], [21:G->atp6], [22:nad3->cox3], [23:R->G], [24:nad4l->nad3], [25:nad4->R], [26:H->nad4l], [27:S->nad4], [28:-nad6->H], [29…	Missing
NC_042797/MK687567	Anura	Rhacophoridae	Polypedates	Polypedates braueri	74	[20:atp6->atp8], [21:cox3->atp6], [22:G->cox3], [23:nad3->G], [24:R->nad3], [25:nad4l->R], [26:nad4->nad4l], [27:H->nad4], [28:S->H], [29:-nad6->S], [30:-E->-nad6], [31:cob->-E], [32:nad5->cob], [33:T->nad5], [34:L->T], [35:-P->L], [36:None->-P]	Missing
NC_062354/MN869008	Anura	Rhacophoridae	Polypedates	Polypedates impresus	75	[20:atp6->atp8], [21:cox3->atp6], [22:G->cox3], [23:nad3->G], [24:R->nad3], [25:nad4l->R], [26:nad4->nad4l], [27:H->nad4], [28:S->H], [29:-nad6->S], [30:-E->-nad6], [31:cob->-E], [32:nad5->cob], [33:T->nad5], [34:L->T], [35:-P->L], [36:None->-P]	Missing
NC_062356/MN869010	Anura	Rhacophoridae	Polypedates	Polypedates leucomystax	75	[20:atp6->atp8], [21:cox3->atp6], [22:G->cox3], [23:nad3->G], [24:R->nad3], [25:nad4l->R], [26:nad4->nad4l], [27:H->nad4], [28:S->H], [29:-nad6->S], [30:-E->-nad6], [31:cob->-E], [32:nad5->cob], [33:T->nad5], [34:L->T], [35:-P->L], [36:None->-P]	Missing
LC706451	Anura	Rhacophoridae	Polypedates	Polypedates leucomystax	75		Correct
AY458598	Anura	Rhacophoridae	Polypedates	Polypedates megacephalus	75	[20:atp6->atp8], [21:cox3->atp6], [22:G->cox3], [23:nad3->G], [24:R->nad3], [25:nad4l->R], [26:nad4->nad4l], [27:H->nad4], [28:S->H], [29:-nad6->S], [30:-E->-nad6], [31:cob->-E], [32:T->cob], [33:L->nad5], [34:-P->T], [35:None->L], [36:None->-P]	Missing
NC_043955/MH936677	Anura	Rhacophoridae	Polypedates	Polypedates megacephalus	75	[20:atp6->atp8], [21:cox3->atp6], [22:G->cox3], [23:nad3->G], [24:R->nad3], [25:nad4l->R], [26:nad4->nad4l], [27:H->nad4], [28:S->H], [29:-nad6->S], [30:-E->-nad6], [31:cob->-E], [32:nad5->cob], [33:T->nad5], [34:L->T], [35:-P->L], [36:None->-P]	Missing
NC_062355/MN869009	Anura	Rhacophoridae	Polypedates	Polypedates mutus	75	[20:atp6->atp8], [21:cox3->atp6], [22:G->cox3], [23:nad3->G], [24:R->nad3], [25:nad4l->R], [26:nad4->nad4l], [27:H->nad4], [28:S->H], [29:-nad6->S], [30:-E->-nad6], [31:cob->-E], [32:nad5->cob], [33:T->nad5], [34:L->T], [35:-P->L], [36:None->-P]	Missing
MF066241	Anura	Rhacophoridae	Rhacophorus	Rhacophorus catamitus	74	[33:T->nad5], [34:None->T], [35:None->L], [36:None->-P]	Missing
MF066242	Anura	Rhacophoridae	Rhacophorus	Rhacophorus modestus	74	[33:T->nad5], [34:L->T], [35:-P->L], [36:None->-P]	Missing
MF066238	Anura	Rhacophoridae	Rhacophorus	Rhacophorus modestus	74	[33:T->nad5], [34:None->T], [35:None->L], [36:None->-P]	Missing
MF066240	Anura	Rhacophoridae	Rhacophorus	Rhacophorus poecilonotus	74	[33:T->nad5], [34:None->T], [35:None->L], [36:None->-P]	Missing
OK165559	Anura	Rhacophoridae	Rhacophorus	Rhacophorus rhodopus	74	no annotation	no annotation
OK181853	Anura	Rhacophoridae	Rhacophorus	Rhacophorus rhodopus	74	no annotation	no annotation
MW222473	Anura	Rhacophoridae	Rhacophorus	Rhacophorus sp.	77		Correct
LC565708	Anura	Rhacophoridae	Zhangixalus	Zhangixalus arboreus	74		Correct
MF066239	Anura	Rhacophoridae	Zhangixalus	Zhangixalus achantharrhena	74	[33:T->nad5], [34:-P->T], [35:None->L], [36:None->-P]	Missing
OR161035	Anura	Rhacophoridae	Zhangixalus	Zhangixalus burmanus	74		Correct
NC_062878/MN248535	Anura	Rhacophoridae	Zhangixalus	Zhangixalus chenfui	76	[33:E->-E]	Wrong strand
KX233869	Anura	Rhacophoridae	Zhangixalus	Zhangixalus dennysi	77		Correct
KT191129	Anura	Rhacophoridae	Zhangixalus	Zhangixalus dennysi	77		Correct
NC_027452/KM035412	Anura	Rhacophoridae	Zhangixalus	Zhangixalus dennysi	77		Correct
MZ712011	Anura	Rhacophoridae	Zhangixalus	Zhangixalus dugritei	74		Correct
NC_046387/MN427892	Anura	Rhacophoridae	Zhangixalus	Zhangixalus omeimontis	74		Correct
MZ936366	Anura	Rhacophoridae	Zhangixalus	Zhangixalus omeimontis	74		Correct
NC_007178/AB202078	Anura	Rhacophoridae	Zhangixalus	Zhangixalus schlegelii	74		Correct
Gene rearrangement types identified in 1777 amphibian mitochondrial genomes, highlighting discrepancies between NCBI annotations and this study's findings, and indicating the correctness of NCBI annotations.
