# Supplementary material for: Enhanced dynamicity: evolutionary insights into amphibian mitogenomes architecture
Source: BMC Genomics. 2025 Mar 17;26:261. doi: 10.1186/s12864-025-11480-6 (PMC11917051; doi:10.1186/s12864-025-11480-6)
Supplement: Supplementary file 5 — Supplementary Table S5 [file 12864_2025_11480_MOESM5_ESM.xlsx]

## Sheet: Sheet1
Table S5 Alignment of Gene Rearrangement Types in Amphibia
1	-C	-Y	-	-	-	-	cox1	-S2	-	D	cox2	-	K	atp8	-	-	atp6	-	-	-	cox3	G	nad3	R	nad4l	nad4	H	S1	L1	-	-	nad5	-	-	-	-	-nad6	-E	cob	-	-	-	-	-	-	-	-	T	-
2	-C	-Y	-	-	-	-	cox1	-S2	-	D	cox2	-	K	atp8	-	-	atp6	-	-	-	cox3	G	nad3	R	nad4l	nad4	H	S1	L1	-	-	nad5	-	-	-	-	-nad6	-E	cob	-	-	-	-	-	-	-	-	T	CR
3	-C	-Y	-	-	-	-	cox1	-S2	-	D	cox2	-	K	atp8	-	-	atp6	-	-	-	cox3	G	nad3	R	nad4l	nad4	H	S1	L1	-	-	nad5	-	-	-	-	-nad6	-E	cob	-	-	-	-	-	-	-	-	T	-
4	-C	-Y	W	-A	-	-	cox1	-S2	-	D	cox2	-	K	atp8	-	-	atp6	-	-	-	cox3	G	nad3	R	nad4l	nad4	H	S1	L1	-	-	nad5	-	-	-	-	-nad6	-E	cob	-	-	-	-	-	-	-	-	T	-
5	-	-Y	-	-	-	-	cox1	-S2	-	D	cox2	-	K	atp8	-	-	atp6	-	-	-	cox3	G	nad3	R	nad4l	nad4	H	S1	L1	-	-	nad5	-	-	-	-	-nad6	-E	cob	-	-	-	-	-	-	-	-	T	-
6	-C	-Y	-	-	-	-	cox1	-S2	-	D	cox2	-	K	atp8	-	-	atp6	-	-	-	cox3	G	nad3	R	nad4l	nad4	H	S1	L1	-	-	nad5	-	-	-	-	-	-	cob	-	-	-	-	-	-	-	-	T	CR
7	-C	-Y	-	-	-	-	cox1	-S2	-	D	cox2	-	K	atp8	-	-	atp6	-	-	-	cox3	G	nad3	R	nad4l	nad4	H	S1	L1	-	-	nad5	-	-	-	-	-	-	cob	-	-	-	-	-	-	-	-	T	CR
8	-C	-Y	CR	-A	CR	-	cox1	-S2	-	D	cox2	-	K	atp8	-	-	atp6	-	-	-	cox3	G	nad3	R	nad4l	nad4	H	S1	L1	-	-	nad5	-	-	-	-	-nad6	-E	cob	-	-	-	-	-	-	-	-	T	CR
9	-C	-Y	-	-	-	-	cox1	-S2	-	D	cox2	-	K	atp8	-	-	atp6	-	-	-	cox3	G	nad3	R	nad4l	nad4	H	S1	L1	-	-	nad5	T	CR	F	CR	-nad6	-E	cob	-	-	-	-	-	-	-	-	-	-
10	-C	-Y	-	-	-	-	cox1	-S2	-	D	cox2	-	K	atp8	-	-	atp6	-	-	-	cox3	G	nad3	R	nad4l	nad4	H	S1	L1	-	-	nad5	-	CR	-	-	-	-	cob	-	-	-	-	-	-	-	-	T	-
11	-C	-Y	-	-	-	-	cox1	-S2	-	D	cox2	-	K	atp8	-	-	atp6	-	-	-	cox3	G	nad3	R	nad4l	nad4	H	S1	L1	-	-	nad5	-	-	-	-	-nad6	-E	cob	-	-	-	-	-	-	-	-	T	CR
13	-C	-Y	-	-	-	-	cox1	-S2	-	D	cox2	-	K	atp8	-	-	atp6	-	-	-	cox3	G	nad3	R	nad4l	nad4	H	S1	L1	-	-	nad5	-	-	-	-	-nad6	-E	cob	-	-	-	-	-	-	-	-	T	-
14	-C	-Y	-	-	-	-	cox1	-S2	-	D	cox2	-	K	atp8	-	-	atp6	-	-	-	cox3	G	nad3	R	nad4l	nad4	H	S1	L1	-	-	nad5	-	-	-	-	-nad6	-E	cob	-	-	-	-	-	-	-	-	T	-
15	-C	-Y	-	-	-	-	cox1	-S2	-	D	cox2	-	K	atp8	-	-	atp6	-	-	-	cox3	G	nad3	R	nad4l	nad4	H	S1	L1	-	-	nad5	-	-	-	-	-nad6	-E	cob	-	-	-	-	-	-	-	-	T	-
16	-C	-Y	-	-	-	-	cox1	-S2	-	D	cox2	-	K	atp8	-	-	atp6	-	-	-	cox3	G	nad3	R	nad4l	nad4	H	S1	L1	-	-	nad5	-	-	-	-	-nad6	-E	cob	-	-	-	-	-	-	-	-	T	-
17	-C	-Y	-	-	-	-	cox1	-S2	-	D	cox2	-	K	atp8	-	-	atp6	-	-	-	cox3	G	nad3	R	nad4l	nad4	H	S1	L1	-	-	nad5	-	-	-	-	-nad6	-E	cob	-	-	-	-	-	-	-	-	T	-
18	-C	-Y	-	-	-	-	cox1	-S2	-	D	cox2	-	K	atp8	-	-	atp6	-	-	-	cox3	G	nad3	R	nad4l	nad4	H	S1	L1	-	-	nad5	-	-	-	-	-nad6	-E	cob	-	-	-	-	-	-	-	-	T	-
19	-C	-Y	-	-	-	-	cox1	-S2	-	D	cox2	-	K	atp8	-	-	atp6	-	-	-	cox3	G	nad3	R	nad4l	nad4	H	S1	L1	-	-	nad5	-	-	-	-	-nad6	-E	cob	-	-	-	-	-	-	-	-	T	-
20	-C	-Y	-	-	-	-	cox1	-S2	-	D	cox2	-	K	atp8	-	-	atp6	-	-	-	cox3	G	nad3	R	nad4l	nad4	H	S1	L1	-	-	nad5	-	-	-	-	-	-	cob	-	-	-	-	-	-	-	-	T	CR
21	-C	-Y	-	-	-	-	cox1	-S2	-	D	cox2	-	K	atp8	-	-	atp6	-	-	-	cox3	G	nad3	R	nad4l	nad4	H	S1	-	-	-	nad5	-	-	-	-	-nad6	-E	cob	-	-	-	CR	-	-	-	L1	T	-
22	-C	-Y	-	-	-	-	cox1	-S2	-	D	cox2	-	K	atp8	-	-	atp6	-	-	-	cox3	G	nad3	R	nad4l	nad4	H	S1	-	-	-	nad5	-	-	-	-	-nad6	-E	cob	-	-	-	CR	-	-	-	L1	CR	T
23	-	-	-	-	-	-	cox1	-S2	-	D	cox2	-	K	atp8	-	-	atp6	-N	-C	-Y	cox3	G	nad3	R	nad4l	nad4	H	S1	-	-	-	nad5	-	-	-	-	-nad6	-E	cob	-	-	-	CR	-	-	-	L1	T	-
24	-	-	-	-	-	-	cox1	-S2	-	D	cox2	-	K	atp8	-	-	atp6	-C	-Y	-A	cox3	G	nad3	R	nad4l	nad4	H	S1	-	-	-	nad5	-	-	-	-	-nad6	-E	cob	-	-	-	CR	-	-	-	L1	T	-
25	-C	-Y	-	-	-	-	cox1	-S2	-	D	cox2	-	K	atp8	-	-	atp6	-	-	-	cox3	G	nad3	R	nad4l	nad4	H	S1	-	-	-	nad5	-	-	-	-	-nad6	-E	cob	-	-	-	CR	-P	CR	-	L1	CR	T
26	-C	-Y	-	-	-	-	cox1	-S2	-	D	cox2	-	K	atp8	-	-	atp6	-	-	-	cox3	G	nad3	R	nad4l	nad4	H	S1	-	-	-	nad5	-	-	-	-	-nad6	-E	cob	-	-	-	CR	-	-	-	L1	T	CR
27	-C	-Y	-	-	-	-	cox1	-S2	-	D	cox2	-	K	atp8	-	-	atp6	-	-	-	cox3	G	nad3	R	nad4l	nad4	H	S1	-	-	-	nad5	-	-	-	-	-nad6	-E	cob	-	-	-	CR	-	-	-	L1	T	-
28	-C	-Y	-	-	-	-	cox1	-S2	-	D	cox2	-	K	atp8	-	-	atp6	-	-	-	cox3	G	nad3	R	nad4l	nad4	H	S1	nad5	CR	T	-P	CR	H	S1	nad5	-nad6	-E	cob	-	-	-	CR	-	-	-	L1	T	-
29	-C	-Y	-	-	-	-	cox1	-S2	-	D	cox2	-	K	atp8	-	-	atp6	-	-	-	cox3	G	nad3	R	nad4l	nad4	H	S1	-	-	-	-	-	-	-	-	-nad6	-E	cob	-	-	-	CR	-P	CR	nad5	L1	T	-
30	-C	-Y	-	-	-	-	cox1	-S2	-	D	cox2	-	K	atp8	-	-	atp6	-	-	-	cox3	G	nad3	R	nad4l	nad4	H	S1	-	-	-	-	-	-	-	-	-nad6	-E	cob	-	-	-	CR	-	-	nad5	-	T	-
31	-C	-Y	-	-	-	-	cox1	-S2	-	D	cox2	-	K	atp8	-	-	atp6	-	-	-	cox3	G	nad3	R	nad4l	nad4	H	S1	-	-	-	-	-	-	-	-	-nad6	-E	cob	-	-	-	CR	-	-	nad5	L1	-	CR
32	-C	-Y	-	-	-	-	cox1	-S2	-	D	cox2	-	K	atp8	-	-	atp6	-	-	-	cox3	G	nad3	R	nad4l	nad4	H	S1	-	-	-	-	-	-	-	-	-nad6	-E	cob	-	-	-	CR	-	-	nad5	L1	T	-
33	-C	-Y	-	-	-	-	cox1	-S2	-	D	cox2	-	K	atp8	-	-	atp6	-	-	-	cox3	G	nad3	R	nad4l	nad4	H	S1	-	-	-	nad5	-	-	-	-	-nad6	-E	cob	-	-	-	CR	-	-	-	L1	T	-
34	-	-	-	-	-	-	cox1	-S2	-	D	cox2	-	K	atp8	-	-	atp6	-	-	-	cox3	G	nad3	R	nad4l	nad4	H	S1	-	-	-	nad5	-	-	-	-	-	-E	cob	-	-	-	CR	-Q	CR	-	-	-Y	CR
35	-	-	-	-	-	-	cox1	-	-	D	cox2	-	K	atp8	-	-	atp6	-	-	-	cox3	G	nad3	R	nad4l	nad4	H	S1	-	-	-	nad5	-	-	-	cob	-nad6	-E	-	-	-	-	CR	-	-	-	-	-	-
36	-C	-C	-C	-C	-Y	-	cox1	-S2	-	D	cox2	-	K	atp8	-	-	atp6	-	-	-	cox3	G	nad3	R	nad4l	nad4	H	S1	-	-	-	nad5	-	-	-	-	-nad6	-	cob	CR	-	-E	CR	-	-	-	L1	T	-
37	-C	-Y	-	-	-	-	cox1	-S2	-	D	cox2	-	K	atp8	-	-	atp6	-	-	-	cox3	G	nad3	R	nad4l	nad4	H	S1	-	-	-	nad5	-	-	-	-	-nad6	-E	cob	-	-	-	CR	-	-	-	L1	T	-
38	-C	-Y	-	-	-	-	cox1	-S2	-	D	cox2	-	K	atp8	-	-	atp6	-	-	-	cox3	G	nad3	R	nad4l	nad4	H	S1	-	-	-	nad5	-	-	-	-	-nad6	-E	cob	-	-	-	CR	-	-	-	L1	T	-
39	-C	-Y	-	-	-	-	cox1	-S2	-	D	cox2	-	K	atp8	-	-	atp6	-	-	-	cox3	G	nad3	R	nad4l	nad4	H	S1	-	-	-	nad5	-	-	-	-	-nad6	-E	cob	-	-	-	CR	-	-	-	L1	T	-
40	-C	-Y	-	-	-	-	cox1	-S2	-	D	cox2	-	K	atp8	-	-	atp6	-	-	-	cox3	G	nad3	R	nad4l	nad4	H	S1	-	-	-	nad5	-	-	-	-	-nad6	-E	cob	-	-	-	CR	-	-	-	L1	T	-
41	-C	-Y	-N	-	-	-	cox1	-S2	-	D	cox2	-	K	atp8	-	-	atp6	-	-	-	cox3	G	nad3	R	nad4l	nad4	H	S1	-	-	-	-	-	-	-	-	-nad6	-E	cob	-	-	-	CR	-	-	nad5	L1	T	-
42	-C	-Y	-	-	-	-	cox1	-S2	-	D	cox2	-	K	atp8	-	-	atp6	-	-	-	cox3	G	nad3	R	nad4l	nad4	H	S1	-	-	-	-	-	-	-	-	-nad6	-E	cob	-	-	-	CR	-	-	nad5	L1	T	-
43	-C	-Y	-	-	-	-	cox1	-S2	-	D	cox2	-	K	atp8	-	-	atp6	-	-	-	cox3	G	nad3	R	nad4l	nad4	-	S1	-	-	-	nad5	-	CR	-	-	-nad6	-E	cob	-	-	-	CR	-	-	-	L1	T	-
44	-C	-Y	-A	-N	-C	-Y	cox1	-S2	-	D	cox2	-	K	atp8	-	-	atp6	-	-	-	cox3	G	nad3	R	nad4l	nad4	-	S1	-	-	-	nad5	-	-	-	-	-nad6	-E	-	CR	H	-	-	-	-	-	L1	T	-
45	-C	-Y	-	-	-	-	cox1	-S2	-	D	cox2	-	K	atp8	-	-	atp6	-	-	-	cox3	G	nad3	R	nad4l	nad4	-	S1	-	-	-	nad5	-	-	-	-	-nad6	-E	cob	CR	H	-	-	-	-	-	L1	T	-
46	-C	-Y	-	-	-	-	cox1	-S2	-	D	cox2	-	K	atp8	-	-	atp6	-	-	-	cox3	G	nad3	R	nad4l	nad4	H	S1	-	-	-	-	-	-	-	-	-nad6	-E	cob	-	-	-	CR	L1	-	nad5	CR	T	-
47	-C	-	-A	-N	-C	-Y	cox1	-S2	-	D	cox2	-	K	atp8	-	-	atp6	-	-	-	cox3	G	nad3	R	nad4l	nad4	H	S1	-	-	-	nad5	-	-	-	-	-nad6	-E	cob	-	-	-	CR	-	-	-	L1	T	-
48	-C	-Y	-	-	-	-	cox1	-S2	-	D	cox2	-	K	atp8	-	-	atp6	-	-	-	cox3	G	nad3	R	nad4l	nad4	H	S1	-	-	-	nad5	-	CR	-	-	-nad6	-E	cob	-	-	-	CR	-	-	-	L1	T	-
49	-C	-A	-Y	-	-	-	cox1	-S2	-	D	cox2	-	K	atp8	-	-	atp6	-	-	-	cox3	G	nad3	R	nad4l	nad4	H	S1	-	-	-	nad5	-	-	-	-	-nad6	-E	cob	-	-	-	CR	-	-	-	L1	T	-
50	-C	-Y	-	-	-	-	cox1	-S2	-	D	cox2	-	K	atp8	-	-	atp6	-	-	-	cox3	G	nad3	R	nad4l	nad4	H	-	-	-	-	-	-	CR	-	-	-nad6	-E	cob	CR	-	S1	-	-	-	nad5	L1	T	-
51	-C	-Y	-	-	-	-	cox1	-S2	-	D	cox2	-	K	atp8	-	-	atp6	-	-	-	cox3	G	nad3	R	nad4l	nad4	H	-	-	-	-	-	-	-	-	-	-nad6	-E	cob	CR	H	S1	-	-	-	nad5	-E	-	L1
52	-C	-Y	-	-	-	-	cox1	-S2	-	D	cox2	-	K	atp8	-	-	atp6	-	-	-	cox3	G	nad3	R	nad4l	nad4	H	S1	-	-	-	nad5	-	-	-	-	-nad6	-E	cob	-	-	-	CR	-	-	-	L1	T	-
53	-C	-Y	-	-	-	-	cox1	-S2	-	D	cox2	-	K	atp8	-	-	atp6	-	-	-	cox3	G	nad3	R	nad4l	nad4	H	S1	-	-	-	nad5	-	-	-	-	-nad6	-E	cob	-	-	-	CR	-	-	-	L1	-	CR
54	-C	-Y	-	-	-	-	cox1	-S2	-	D	cox2	-	K	atp8	-	-	atp6	-	-	-	cox3	G	nad3	R	nad4l	nad4	H	S1	-	-	-	nad5	-	-	-	-	-nad6	-E	cob	-	-	-	CR	-	-	-	L1	-	-
55	-	-	-	-	-	-	cox1	-S2	-	D	cox2	-	K	atp8	-	-	atp6	-	-	-	cox3	G	nad3	R	-	-	-	-	-	-	-	-	-	-	-	-	-	-E	cob	-	-	-	-	-	-	-	-	T	-
56	-	-	-	-	-	-	cox1	-S2	-	D	cox2	-	K	atp8	-	-	atp6	-	-	-	cox3	G	nad3	R	-	-	-	-	-	-	-	-	-	-	-	-	-	-E	cob	-	-	-	-	-	-	-	-	T	-
57	-	-	-	-	-	-	cox1	-	-	D	cox2	-	K	atp8	-	-	atp6	-	-	-	cox3	G	nad3	R	nad4l	nad4	H	S1	-	-	-	nad5	-	-	-	-	-	-	cob	CR	-N	-C	-Y	CR	-S2	-nad6	-E	CR	L1
58	-	-Y	-	-	-	-	cox1	-S2	-	-	cox2	-	-	atp8	-	-	atp6	-	-	-	cox3	G	-	-	nad4l	nad4	H	S1	-	-	-	-	-	-	-	-	-nad6	-E	cob	-	-	-	CR	-	-	-	-	-	L1
59	-C	-Y	-	-	-	-	cox1	-S2	-	D	cox2	-	K	atp8	-	-	atp6	-	-	-	cox3	G	nad3	R	nad4l	nad4	H	S1	-	-	-	-	-	-	-	-	-nad6	-E	cob	-	-	-	CR	-	-	nad5	I	M	L1
60	-C	-Y	-	-	-	-	cox1	-S2	-	D	cox2	-	K	atp8	-	-	atp6	-	-	-	cox3	G	nad3	R	nad4l	nad4	H	S1	-	-	-	nad5	-	-	-	-	-nad6	-E	cob	L1	-	-	CR	-	-	-	-	T	-
61	-C	-Y	-	-	-	-	cox1	-S2	-	D	cox2	-	K	atp8	-	-	atp6	-	-	-	cox3	G	nad3	R	nad4l	nad4	-	S1	-	-	-	nad5	-	-	-	-	-nad6	-E	cob	-	-	-	CR	-	-	-	-	T	-
62	-C	-Y	-	-	-	-	cox1	-S2	-	D	cox2	-	K	atp8	-	-	atp6	-	-	-	cox3	G	nad3	R	nad4l	nad4	-	S1	-	-	-	nad5	-	-	-	-	-nad6	-E	cob	-	H	S1	CR	-	-	-	L1	T	-
63	-C	-Y	-	-	-	-	cox1	-S2	-	D	cox2	-	K	atp8	-	-	atp6	-	-	-	cox3	G	nad3	R	nad4l	nad4	-	S1	-	-	-	nad5	-	-	-	-	-nad6	-E	cob	-	H	S1	CR	-	-	-	L1	T	-
64	-C	CR	-Y	-A	-	-	cox1	-S2	-	D	cox2	-	K	atp8	-	-	atp6	-	-	-	cox3	G	nad3	R	nad4l	nad4	H	S1	-	-	-	nad5	-	CR	-	-	-nad6	-E	cob	-	-	-	CR	-	-	-	L1	T	-
65	-C	-Y	-	-	-	-	cox1	-S2	-	D	cox2	-	K	atp8	-	-	atp6	-	-	-	cox3	G	nad3	R	nad4l	nad4	H	S1	-	-	-	nad5	-	-	-	-	-nad6	-	cob	-	-	-E	CR	-	-	-	L1	T	-
66	-C	-Y	-	-	-	-	cox1	-S2	-	D	cox2	-	K	atp8	-	-	atp6	-	-	-	cox3	G	nad3	R	nad4l	nad4	H	S1	-	-	-	nad5	-	-	-	-	-nad6	-E	cob	-	-	-	CR	-P	CR	-	-	T	L1
67	-C	M	CR	W	-Y	-	cox1	-S2	-	D	cox2	-	K	atp8	-	-	atp6	-	-	-	cox3	G	nad3	R	nad4l	nad4	H	S1	-	-	-	nad5	-	-	-	-	-nad6	-E	cob	-	-	-	CR	-	-	-	L1	-	-
68	-C	-N	-	-	-	-	cox1	-S2	-	D	cox2	-	K	atp8	-	-	atp6	-	-	-	cox3	G	nad3	R	nad4l	nad4	nad5	S1	-	-	-	-	-	-	-	-	-nad6	-E	cob	-	-	-	-	-	-	-	L1	-	-
69	-	-Y	-	-	-	-	cox1	-S2	-	D	cox2	-	K	atp8	-	-	atp6	-	-	-	cox3	G	nad3	R	nad4l	nad4	nad5	S1	-	-	-	-	-	-	-	-	-nad6	-E	cob	-	-	-	-	-	-	-	L1	-	-
70	-C	-Y	-	-	-	-	cox1	-S2	-	D	cox2	-	K	atp8	-	-	atp6	-	-	-	cox3	G	nad3	R	nad4l	nad4	H	S1	-	-	-	nad5	-	-	-	-	-nad6	-E	cob	-	-	-	CR	-	-	-	L1	T	-
71	-C	-Y	-	-	-	-	cox1	-S2	CR	D	cox2	-	K	atp8	-	-	atp6	-	-	-	cox3	G	nad3	R	nad4l	nad4	H	S1	-	-	-	nad5	-	-	-	-	-nad6	-E	cob	-	-	-	CR	-	-	-	L1	T	-
72	-C	-Y	-	-	-	-	cox1	-S2	-	D	cox2	-	K	atp8	-	-	atp6	-	-	-	cox3	G	nad3	R	nad4l	nad4	H	S1	-	-	-	-	-	-	-	-	-nad6	-E	cob	-	-	-	CR	-	-	nad5	-	T	-
73	-C	-Y	-	-	-	-	cox1	-S2	-	D	cox2	-	K	atp8	-	-	atp6	-	-	-	cox3	G	nad3	R	nad4l	nad4	H	S1	-	-	-	-	-	-	-	-	-nad6	-E	cob	-	-	-	CR	T	CR	nad5	-	-	-
74	-C	-Y	-	-	-	-	cox1	-S2	-	D	cox2	-	K	atp8	-	-	atp6	-	-	-	cox3	G	nad3	R	nad4l	nad4	H	S1	-	-	-	-	-	-	-	-	-nad6	-E	cob	-	-	-	CR	-	-	nad5	CR	T	L1
75	-C	-Y	-	-	-	-	cox1	-S2	-	D	cox2	-	K	atp8	-	CR	atp6	-	-	-	cox3	G	nad3	R	nad4l	nad4	H	S1	-	-	-	-	-	-	-	-	-nad6	-E	cob	-	-	-	CR	-	-	nad5	CR	T	L1
76	-C	-Y	-	-	-	-	cox1	-S2	-	D	cox2	-	K	atp8	-	-	atp6	-	-	-	cox3	G	nad3	R	nad4l	nad4	H	S1	-	-	-	-	-	-	-	-	-nad6	-E	cob	-	-	-	CR	-	-	nad5	CR	T	L1
77	-C	-Y	-	-	-	-	cox1	-S2	-	D	cox2	-	K	atp8	-	-	atp6	-	-	-	cox3	G	nad3	R	nad4l	nad4	H	S1	-	-	-	-	-	-	-	-	-nad6	-E	cob	-	-	-	CR	-	-	nad5	-	T	L1
78	-	-Y	-	-	-	-	cox1	-S2	-	D	cox2	-	K	atp8	-	-	atp6	-	-	-	cox3	G	nad3	R	nad4l	nad4	H	-	-	-	-	-	-	-	-	-	-nad6	-E	cob	L1	T	S1	-	-	-	nad5	-	-	-
79	-C	-Y	-	-	-	-	cox1	-S2	-	D	cox2	-	K	atp8	-	-	atp6	-	-	-	cox3	G	nad3	R	nad4l	nad4	H	S1	-	-	-	nad5	-	-	-	-	-nad6	-E	cob	-	-	-	CR	-P	-	-	L1	T	-
80	-C	-Y	-	-	-	-	cox1	-S2	-	D	cox2	-	K	atp8	-	-	atp6	-	-	-	cox3	G	nad3	R	nad4l	nad4	H	S1	-	-	-	nad5	-	-	-	-	-nad6	-E	cob	-	-	-	CR	-	-	-	L1	T	-
81	-C	-Y	-	-	-	-	cox1	-S2	-	D	cox2	-	K	atp8	-	-	atp6	-	-	-	cox3	G	nad3	R	nad4l	nad4	H	-	-	-	-	nad5	-	-	-	-	-nad6	-E	cob	-	-	-	CR	-	-	-	L1	-	-
82	-C	-Y	-	-	-	-	cox1	-S2	-	D	cox2	atp6	K	atp6	K	atp8	atp6	-	-	-	cox3	G	nad3	R	nad4l	nad4	H	S1	-	-	-	nad5	-	-	-	-	-nad6	-E	cob	-	-	-	CR	-	-	-	-	T	L1
83	-C	-Y	-	-	-	-	cox1	-S2	-	D	cox2	-	K	atp8	-	-	atp6	-	-	-	cox3	G	nad3	R	nad4l	nad4	H	S1	-	-	-	nad5	-	-	-	-	-nad6	-E	cob	-	-	-	-	-	-	-	-	-	-
84	-C	-Y	-	-	-	-	cox1	-S2	-	D	cox2	-	K	atp8	-	-	atp6	-	-	-	cox3	G	nad3	R	nad4l	nad4	H	S1	-	-	-	nad5	-	-	-	-	-nad6	-E	cob	-	-	-	CR	-	-	-	L1	T	-
85	-C	-Y	-	-	-	-	cox1	-S2	-	D	cox2	-	K	atp8	-	-	atp6	-	-	-	cox3	G	nad3	R	nad4l	nad4	H	-	-	CR	-	nad5	-	-	-	-	-nad6	-E	cob	CR	-	S1	-	-	-	-	L1	T	-
86	-C	-Y	-	-	-	-	cox1	-S2	-	D	cox2	-	K	atp8	-	-	atp6	-	-	-	cox3	G	nad3	R	nad4l	nad4	H	S1	-	-	-	nad5	-	-	-	-	-nad6	-E	cob	-	-	-	-	-	-	-	-	-	-
87	-C	-Y	-	-	-	-	cox1	-S2	-	D	cox2	-	K	atp8	-	-	atp6	-	-	-	cox3	G	nad3	R	nad4l	nad4	H	S1	-	-	-	nad5	-	-	-	-	-nad6	-E	cob	-	-	-	CR	-	-	-	L1	T	-
88	-C	-Y	-	-	-	-	cox1	-S2	-	D	cox2	-	K	atp8	-	-	atp6	-	-	-	cox3	G	nad3	R	nad4l	nad4	H	S1	-	-	-	nad5	-	-	-	-	-nad6	-E	cob	-	-	-	CR	-	-	-	L1	T	-
89	-C	-Y	-	-	-	-	cox1	-S2	-	D	cox2	-	K	atp8	-	-	atp6	-	-	-	cox3	G	nad3	R	nad4l	nad4	H	S1	-	-	-	nad5	-	-	-	-	-nad6	-E	cob	-	-	-	CR	-P	CR	-	L1	T	-
Multiple sequence alignment of 88 gene rearrangement types in amphibian mitogenomes.
[truncated: 53 more columns]
