# Supplementary material for: Enhanced dynamicity: evolutionary insights into amphibian mitogenomes architecture
Source: BMC Genomics. 2025 Mar 17;26:261. doi: 10.1186/s12864-025-11480-6 (PMC11917051; doi:10.1186/s12864-025-11480-6)
Supplement: Supplementary file 6 — Supplementary Table S6 [file 12864_2025_11480_MOESM6_ESM.xlsx]

## Sheet: Sheet1
Table S6 Quantification of Rearrangement Frequency (RF) for Each Gene in Five Taxonomic Groups of Amphibia
Gene	Amphibian-qGO	Amphibian-qMGR	Gymnophiona-qGO	Gymnophiona-qMGR	Caudata-qGO	Caudata-qMGR	Archaeobatrachia-qGO	Archaeobatrachia-qMGR	Neobatrachia-qGO	Neobatrachia-qMGR
CR	169	100.45	1	71.429	21	74.915	5	71.772	92	114.44
F	10	32.583	0	0	4	0.427	1	0.497	5	49.44
12S	2	0.675	0	0	0	0	0	0.497	2	0.776
V	6	0.76	0	0	0	0	1	0.497	5	0.905
16S	2	0.084	0	0	0	0	0	0.248	2	0
L2	3	1.576	0	0	1	0.171	0	0	2	2.328
nad1	9	2.645	0	0	1	0	0	0.414	8	3.836
I	9	1.688	0	0	1	0	2	0.828	6	2.155
Q	13	1.688	0	0	1	0	0	0.414	12	2.371
M	36	7.288	0	0	1	0	5	3.725	30	9.224
nad2	5	2.842	0	0.172	0	0	0	2.235	5	3.103
W	12	3.433	3	0.258	0	0.085	6	4.139	3	2.931
A	26	4.024	2	0.258	2	0.171	0	1.987	22	4.914
N	27	3.039	1	0.258	0	0.085	0	0	26	4.483
C	25	1.773	2	0.172	0	0	0	0	23	2.629
Y	20	1.435	0	0.172	0	0.085	0	0	20	2.069
cox1	0	1.154	0	0.086	0	0.085	0	0	0	1.681
S2	6	0.281	0	0	0	0	0	0	6	0.431
D	2	0.169	0	0	0	0	0	0	2	0.259
cox2	0	0.084	0	0	0	0	0	0	0	0.129
K	3	0.141	0	0	0	0	0	0	3	0.216
atp8	1	0.197	0	0	0	0	0	0	1	0.302
atp6	2	0.535	0	0	0	0	0	0	2	0.819
cox3	2	0.31	0	0	0	0	0	0	2	0.474
G	0	0.028	0	0	0	0	0	0	0	0.043
nad3	2	0.028	0	0	0	0	0	0	2	0.043
R	2	0.535	0	0	0	0	0	0	2	0.819
nad4l	4	0.535	0	0	0	0	0	0	4	0.819
nad4	4	0.675	0	0	0	0	0	0	4	1.034
H	21	1.491	0	0	0	0	0	0	21	2.284
S1	21	33.54	0	0	0	0	0	0	21	51.379
L1	142	65.222	0	0	0	0	0	0	25	99.914
nad5	52	37.198	0	0	2	0.597	0	0.166	50	56.595
nad6	20	4.868	0	0	8	0.512	2	0.166	10	7.112
E	20	1.125	0	0	8	0.427	2	0.166	10	1.422
cob	5	32.724	0	0	2	0.939	0	0.166	3	49.569
T	29	47.805	0	35.714	5	36.945	0	34.768	24	54.353
P	28	48.649	1	36.059	5	36.433	2	36.589	20	54.784
Rearrangement Frequency (RF) of each gene in different amphibian taxonomic groups, calculated by qGO and qMGR.
