# Supplementary material for: Enhanced dynamicity: evolutionary insights into amphibian mitogenomes architecture
Source: BMC Genomics. 2025 Mar 17;26:261. doi: 10.1186/s12864-025-11480-6 (PMC11917051; doi:10.1186/s12864-025-11480-6)
Supplement: Supplementary file 7 — Supplementary Table S7 [file 12864_2025_11480_MOESM7_ESM.xlsx]

## Sheet: Sheet1
Table S7 RS Triangular Matrix based on 88 Gene Rearrangement Types
Identification numbers of gene rearrangement types	1	2	3	4	5	6	7	8	9	10	11	13	14	15	16	17	18	19	20	21	22	23	24	25	26	27	28	29	30	31	32	33	34	35	36	37	38	39	40	41	42	43	44	45	46	47	48	49	50
1
2	2
3	2	3
4	6	7	7
5	8	9	9	13
6	15	13	13	23	22
7	31	29	29	39	38	16
8	7	5	8	7	14	16	29
9	12	14	13	20	19	21	35	20
10	14	16	12	22	21	3	14	22	20
11	15	13	13	23	22	14	26	21	22	18
13	11	12	12	15	15	19	24	20	25	20	18
14	5	6	6	10	9	14	23	14	17	15	11	8
15	8	9	9	13	12	17	22	17	20	18	14	9	3
16	7	8	8	12	11	16	25	16	19	17	13	10	2	5
17	5	6	6	10	9	16	25	14	19	17	13	11	6	8	7
18	4	5	5	12	11	13	25	13	16	14	10	13	5	8	3	9
19	7	8	8	12	11	16	25	16	19	17	13	10	2	5	3	9	6
20	13	11	11	21	20	1	11	19	25	5	12	19	15	18	16	18	13	16
21	7	8	8	15	14	18	30	16	21	19	15	16	11	14	12	12	9	12	17
22	12	11	13	20	19	19	31	19	25	22	18	21	16	19	17	17	14	17	18	5
23	14	15	15	22	18	25	37	23	28	26	22	23	18	21	19	19	16	19	24	7	10
24	14	15	15	17	19	25	37	18	28	26	22	23	18	21	19	19	16	19	24	7	10	8
25	15	14	16	23	22	21	33	22	28	24	20	21	19	22	20	20	17	20	20	8	6	16	16
26	9	7	10	17	16	17	29	15	23	21	14	18	13	16	14	14	11	14	16	2	3	10	10	6
27	10	11	11	15	15	21	33	16	24	22	18	19	14	17	15	15	12	15	20	3	6	11	8	9	4
28	18	20	20	23	23	32	46	23	26	30	32	28	22	25	24	23	21	24	30	11	17	19	16	21	13	8
29	18	19	19	26	25	26	35	27	31	27	25	21	19	22	20	23	20	20	25	11	14	19	19	8	12	14	26
30	13	14	12	21	20	22	31	22	26	23	19	19	14	17	15	18	15	15	21	9	12	17	17	15	10	12	24	7
31	23	21	21	31	30	23	32	29	27	27	19	26	24	27	25	28	25	25	24	16	16	24	24	16	14	19	31	11	11
32	13	14	14	21	20	24	33	22	26	25	21	19	14	17	15	18	15	15	23	6	9	14	14	12	7	9	21	4	3	8
33	33	34	34	41	40	44	38	42	47	45	41	35	34	34	32	35	32	33	43	26	29	34	34	32	27	29	41	31	30	36	27
34	45	43	44	50	45	40	47	48	53	44	41	51	44	47	45	50	45	45	41	43	41	44	44	41	41	43	56	43	41	43	44	56
35	33	34	32	38	36	38	46	39	37	39	33	39	32	35	33	38	33	33	39	31	33	32	32	36	32	31	42	36	29	32	32	44	20
36	19	20	20	25	26	26	34	25	33	27	27	25	20	23	21	24	21	21	25	12	15	19	19	18	13	15	27	17	16	22	13	25	39	35
37	11	12	12	19	16	22	31	20	25	23	19	17	12	15	13	16	13	13	21	4	7	12	12	10	5	5	17	9	8	14	5	17	32	28	10
38	14	15	15	22	15	25	34	23	28	26	22	20	15	18	16	19	16	16	24	7	10	14	15	13	8	8	20	12	11	17	8	20	31	30	13	4
39	11	12	12	19	16	22	31	20	25	23	19	17	12	15	13	16	13	13	21	4	7	12	12	10	5	7	19	9	8	14	5	17	29	28	10	3	2
40	9	10	10	17	16	20	29	18	23	21	17	15	10	13	11	14	11	11	19	2	5	10	10	8	3	5	17	7	6	12	3	15	30	26	8	1	3	1
41	16	17	17	23	22	27	36	24	29	28	24	22	17	20	18	21	18	18	26	9	12	12	17	15	10	12	24	7	6	11	3	23	34	30	14	8	9	8	7
42	11	12	12	19	18	22	34	20	24	23	19	20	15	18	16	16	13	16	21	4	7	12	12	10	5	7	19	5	4	9	1	20	35	31	13	6	8	6	5	5
43	14	16	15	22	19	27	40	22	24	24	25	23	18	21	20	19	17	20	25	6	11	14	14	14	8	9	20	15	13	20	10	26	39	33	16	9	7	5	7	14	9
44	18	19	19	23	26	29	41	23	32	30	30	27	22	25	23	23	20	23	28	14	17	21	21	20	15	18	31	22	21	27	18	32	47	39	17	16	20	16	15	20	17	15
45	11	12	12	19	18	22	34	20	25	23	19	20	15	18	16	16	13	16	21	7	10	15	15	13	8	10	23	15	14	20	11	23	38	34	13	9	11	9	8	15	10	8	8
46	13	14	14	21	20	24	36	22	26	25	21	22	17	20	18	18	15	18	23	7	10	15	15	11	8	10	22	6	6	12	4	23	35	33	16	9	11	9	8	8	3	11	21	13
47	12	13	13	17	20	23	35	17	26	24	20	21	16	19	17	17	14	17	22	5	8	10	10	11	6	9	21	13	12	18	9	23	36	32	10	7	11	7	6	11	8	9	9	11	10
48	9	11	10	17	16	22	35	17	19	19	20	18	13	16	15	14	12	15	20	1	6	9	9	9	3	4	13	10	8	15	5	21	38	28	11	4	6	4	2	9	4	3	16	8	7	8
49	11	12	12	13	18	22	34	14	25	23	19	20	15	18	16	16	13	16	21	4	7	11	6	10	5	4	16	12	11	17	8	21	31	27	11	6	9	6	5	11	7	8	16	10	9	8	6
50	17	19	18	25	24	30	43	25	26	27	28	26	21	24	23	22	20	23	28	13	18	21	21	21	15	16	26	15	13	19	10	33	50	40	17	16	18	16	14	14	9	15	20	12	12	20	12	18
51	22	21	23	30	29	29	41	29	32	32	28	31	26	29	27	27	24	27	28	19	17	27	27	22	18	22	35	20	18	19	16	35	44	42	23	21	23	21	20	20	15	23	23	15	16	26	21	24	10
52	9	10	10	17	16	20	32	18	23	21	17	18	13	16	14	14	11	14	19	2	5	10	10	8	3	5	17	10	9	15	6	18	33	29	11	4	6	4	3	10	5	6	16	8	7	9	4	7	13
53	12	10	13	20	19	18	30	18	23	22	17	21	16	19	17	17	14	17	17	5	3	13	13	8	3	8	20	13	12	12	9	21	30	29	14	7	9	7	6	13	8	9	19	11	10	12	7	10	16
54	14	15	15	22	21	22	34	23	20	23	16	23	18	21	19	19	16	19	24	7	9	15	15	12	8	10	22	15	14	12	11	23	33	27	16	9	11	9	8	15	10	11	21	13	12	14	9	12	18
55	52	53	53	60	54	56	51	61	63	57	53	50	54	54	55	54	54	55	55	54	57	55	58	57	55	57	71	53	52	55	52	51	54	58	63	54	55	54	53	53	53	55	63	53	54	60	56	58	54
56	54	55	55	62	56	58	53	63	65	59	55	52	56	54	57	56	56	57	57	56	59	57	60	59	57	59	73	55	54	57	54	53	56	60	65	56	57	56	55	55	55	57	65	55	56	62	58	60	56
57	41	40	42	49	43	40	50	48	54	43	47	50	45	48	46	46	43	46	39	36	33	37	40	34	35	39	51	38	40	44	38	51	41	47	38	38	39	38	37	39	37	40	46	36	36	42	38	40	39
58	68	67	69	76	71	75	72	75	78	78	74	71	70	71	71	71	70	69	74	64	62	70	70	67	63	67	79	66	62	65	62	60	80	79	74	64	66	64	63	66	63	68	79	70	64	72	66	69	71
59	20	19	21	28	27	29	37	27	32	32	26	29	24	26	25	22	22	25	28	14	14	22	22	17	13	17	29	15	13	16	11	24	41	39	23	16	18	16	15	15	10	18	28	20	11	21	16	19	18
60	7	8	8	15	14	18	30	16	21	19	15	16	11	14	12	12	9	12	17	3	6	11	11	9	4	6	18	11	7	16	7	19	31	27	10	5	7	5	4	11	6	7	15	7	7	10	5	8	12
61	48	49	49	55	54	59	59	56	62	60	56	54	52	54	50	50	47	53	58	44	47	51	51	50	45	46	59	52	48	57	48	45	69	65	53	46	46	46	45	51	47	45	54	46	48	51	46	48	55
62	18	19	19	24	23	29	41	26	32	30	26	26	21	24	22	22	20	22	28	11	14	18	18	17	12	13	26	19	18	24	15	27	40	36	18	13	13	13	12	18	14	12	18	10	16	18	13	15	18
63	17	18	18	24	21	28	40	25	31	29	25	26	21	24	22	22	19	22	27	10	13	17	17	16	11	12	25	18	17	23	14	26	36	35	17	12	9	9	11	17	13	8	17	9	15	17	12	14	17
64	17	19	18	19	23	30	41	19	27	27	28	26	21	24	23	20	20	23	28	9	14	13	13	17	11	11	20	18	16	23	13	28	41	31	16	12	14	12	10	13	12	11	21	16	15	12	8	8	18
65	11	12	12	19	18	18	29	20	25	19	19	20	15	18	16	16	13	16	17	4	7	12	12	10	5	7	19	12	11	17	8	20	35	31	6	6	8	6	5	12	7	8	18	10	9	11	6	9	13
66	19	18	20	26	25	25	30	25	33	28	24	18	20	21	21	24	21	21	24	18	19	25	25	13	17	20	32	14	19	23	19	27	32	35	24	17	17	17	16	22	21	22	32	24	20	25	20	22	29
67	15	17	16	16	19	26	40	19	24	25	26	21	17	20	19	17	19	19	24	11	13	18	18	18	13	14	24	21	19	23	16	33	43	33	17	15	17	15	13	19	14	15	23	18	17	14	12	14	22
68	21	22	22	29	27	30	39	30	32	31	29	27	22	25	23	26	23	23	29	17	17	21	24	22	18	20	32	20	19	22	16	31	38	34	22	16	17	16	15	17	18	19	25	17	20	22	19	21	23
69	27	28	28	32	28	36	40	35	38	37	35	26	27	25	28	30	31	28	35	23	23	28	28	28	24	25	37	26	25	28	22	29	42	39	32	22	22	22	21	25	24	25	32	23	26	31	25	27	29
70	10	11	11	18	17	21	30	19	24	22	18	19	14	17	15	13	12	15	20	3	6	11	11	9	4	6	18	11	10	16	7	16	33	29	12	5	7	5	4	11	6	7	17	9	8	10	5	8	14
71	16	18	17	24	23	29	34	24	28	28	27	20	17	20	19	19	19	19	27	8	13	16	16	16	10	11	21	14	12	19	9	20	41	31	15	8	10	8	6	13	11	12	23	15	14	15	9	13	19
72	11	12	12	19	18	20	32	20	22	21	17	20	13	16	14	16	11	14	19	7	10	15	15	13	8	10	22	8	4	12	4	23	33	29	16	9	11	9	8	8	3	11	21	13	4	14	9	12	11
73	16	17	17	24	23	25	37	25	24	26	22	25	18	21	19	21	16	19	24	12	14	20	20	12	13	15	27	8	9	14	9	28	32	31	21	14	16	14	13	13	8	16	26	18	7	19	14	17	16
74	13	12	14	21	20	22	34	20	26	25	19	22	17	20	18	18	15	18	21	7	8	15	15	11	6	10	22	8	6	10	4	23	35	33	16	9	11	9	8	8	3	11	21	13	3	14	9	12	11
75	15	15	16	23	22	26	39	21	26	27	24	24	19	22	21	20	18	21	24	8	11	16	16	14	8	11	21	10	7	12	5	28	42	34	18	11	13	11	9	9	4	12	23	15	4	15	9	13	12
76	17	16	18	25	24	26	35	24	30	29	23	23	18	21	19	22	19	17	25	11	12	19	19	15	10	14	26	9	7	11	5	21	36	34	17	10	12	10	9	9	7	15	25	17	7	18	13	16	15
77	11	10	12	19	18	20	32	18	24	23	17	20	15	18	16	16	13	16	19	7	8	15	15	11	6	10	22	8	4	10	4	23	33	31	16	9	11	9	8	8	3	11	21	13	4	14	9	12	11
78	26	27	25	34	22	32	44	35	36	33	31	32	30	33	31	31	28	31	31	27	29	32	33	29	28	28	41	25	22	24	24	42	42	40	35	27	25	27	28	27	23	29	35	26	24	35	29	32	19
79	13	14	14	18	18	21	33	19	27	22	20	19	17	20	18	18	15	18	20	6	9	14	11	6	7	3	15	8	13	16	10	22	32	30	15	6	8	8	7	14	9	10	20	12	9	13	8	8	17
80	9	10	8	17	16	18	30	18	23	19	15	18	13	16	14	14	11	14	17	2	5	10	10	8	3	5	17	10	7	13	6	18	31	27	11	4	6	4	3	10	5	6	16	8	7	9	4	7	13
81	27	28	26	35	34	31	43	36	30	32	21	35	29	32	30	32	27	30	32	22	24	30	30	26	23	25	38	29	27	23	26	38	30	32	31	24	26	24	23	30	25	26	36	28	27	29	24	27	29
82	11	10	12	19	18	20	32	18	25	23	17	20	15	18	16	16	13	16	19	7	8	15	15	11	6	10	22	15	11	18	11	23	33	31	16	9	11	9	8	15	10	11	21	13	11	14	9	12	18
83	17	18	16	25	24	21	25	26	26	22	20	16	17	18	18	22	17	18	20	18	20	26	26	20	19	21	33	21	18	21	20	26	34	26	25	18	20	18	17	24	21	22	29	21	22	25	20	23	26
84	9	10	10	17	16	20	32	18	23	21	17	18	13	16	14	14	11	14	19	2	5	10	10	8	3	5	17	10	9	15	6	18	33	29	11	4	6	4	3	10	5	6	16	8	7	9	4	7	13
85	13	15	14	21	20	26	39	21	25	25	24	22	17	20	19	18	16	19	24	9	14	17	17	17	11	12	21	18	16	23	13	29	46	36	13	12	14	12	10	17	12	13	16	8	15	16	10	14	5
86	18	19	17	26	25	20	25	27	25	21	19	17	18	19	19	23	18	19	21	19	21	27	27	21	20	22	34	22	19	20	21	28	36	28	26	19	21	19	18	25	22	23	30	22	23	26	21	24	27
87	13	14	12	21	20	20	32	22	24	21	17	22	15	18	16	18	13	16	19	8	11	16	16	14	9	11	23	16	13	19	12	24	30	29	17	10	12	10	9	16	11	12	22	14	13	15	10	13	19
88	12	13	13	20	13	23	35	21	26	24	20	21	16	19	17	17	14	17	22	5	8	12	13	11	6	6	18	13	12	18	9	21	33	31	14	5	3	5	6	12	8	7	19	11	10	12	7	10	16
89	12	13	13	20	19	20	32	21	26	21	19	18	16	19	17	17	14	17	19	5	8	13	13	2	6	8	20	4	12	15	9	21	31	32	14	7	9	7	6	13	8	9	19	11	8	12	7	10	16
This matrix quantifies the rearrangement frequency (RF) of mitochondrial genomes in amphibians, with each cell representing the frequency of rearrangements between specific gene types.
[truncated: 39 more columns]
