# Supplementary material for: Enhanced dynamicity: evolutionary insights into amphibian mitogenomes architecture
Source: BMC Genomics. 2025 Mar 17;26:261. doi: 10.1186/s12864-025-11480-6 (PMC11917051; doi:10.1186/s12864-025-11480-6)
Supplement: Supplementary file 8 — Supplementary Table S8 [file 12864_2025_11480_MOESM8_ESM.xlsx]

## Sheet: Sheet1
Table S8 Quantification of Rearrangement Score (RS) in Amphibians across Time
Time (Mya)	Amphibian		Gymnophiona		Caudata		Archaeobatrachia		Neobatrachia
	RS	RS(SUM)	RS	RS(SUM)	RS	RS(SUM)	RS	RS(SUM)	RS	RS(SUM)
200~205	4	4	0	0	2	2	2	2	0	0
195~200	0	4	0	0	0	2	0	2	0	0
190~195	26	30	0	0	0	2	0	2	0	0
185~190	22	52	0	0	0	2	0	2	18	18
180~185	0	52	0	0	0	2	0	2	0	18
175~180	0	52	0	0	0	2	0	2	0	18
170~175	0	52	0	0	0	2	0	2	0	18
165~170	13	65	0	0	0	2	0	2	0	18
160~165	13	78	0	0	0	2	13	15	0	18
155~160	0	78	0	0	0	2	0	15	0	18
150~155	2	80	0	0	0	2	0	15	0	18
145~150	2	82	2	2	0	2	0	15	0	18
140~145	2	84	2	4	0	2	0	15	0	18
135~140	0	84	0	4	0	2	0	15	0	18
130~135	0	84	0	4	0	2	0	15	0	18
125~130	0	84	0	4	0	2	0	15	0	18
120~125	7	91	0	4	0	2	0	15	3	21
115~120	6	97	0	4	0	2	0	15	0	21
110~115	113	210	4	8	2	4	0	15	0	21
105~110	0	210	0	8	0	4	0	15	109	130
100~105	0	210	0	8	0	4	0	15	0	130
95~100	0	210	0	8	0	4	0	15	0	130
90~95	26	236	6	14	0	4	0	15	14	144
85~90	0	236	0	14	0	4	0	15	6	150
80~85	13	249	0	14	0	4	0	15	0	150
75~80	10	259	0	14	0	4	0	15	3	153
70~75	0	259	0	14	0	4	0	15	0	153
65~70	19	278	8	22	0	4	0	15	4	157
60~65	0	278	0	22	0	4	0	15	0	157
55~60	9	287	0	22	0	4	0	15	1	158
50~55	135	422	0	22	14	18	5	20	115	273
45~50	55	477	0	22	5	23	11	31	19	292
40~45	45	522	0	22	13	36	5	36	14	306
35~40	113	635	0	22	29	65	0	36	39	345
30~35	85	720	0	22	0	65	0	36	55	400
25~30	126	846	0	22	16	81	7	43	68	468
20~25	210	1056	0	22	13	94	0	43	164	632
15~20	90	1146	0	22	0	94	0	43	54	686
10~15	173	1319	0	22	0	94	0	43	107	793
5~10	121	1440	0	22	0	94	19	62	77	870
0~5	0	1440	0	22	0	94	0	62	0	870
This figure illustrates the quantification of rearrangement scores (RS) across different time intervals (in millions of years, Mya) for amphibians and their major lineages.
