# Supplementary material for: Enhanced dynamicity: evolutionary insights into amphibian mitogenomes architecture
Source: BMC Genomics. 2025 Mar 17;26:261. doi: 10.1186/s12864-025-11480-6 (PMC11917051; doi:10.1186/s12864-025-11480-6)
Supplement: Supplementary file 10 [file 12864_2025_11480_MOESM10_ESM.txt]

#Amphibia, containing all gene rearrangement types, 1-89, except 12;
>1
-C,-Y,-,-,-,-,cox1,-S2,-,D,cox2,-,K,atp8,-,-,atp6,-,-,-,cox3,G,nad3,R,nad4l,nad4,H,S1,L1,-,-,nad5,-,-,-,-,-nad6,-E,cob,-,-,-,-,-,-,-,-,T,-,-,-P,-,-,-,-,-,-,-,-,CR,F,12S,V,-,16S,L2,nad1,I,-,-,-Q,M,-,-,-,-,-,-,-,-,-,nad2,-,-,-,-,-,-,-,-,-,-,-,-,-,-,W,-,-A,-,-N,-
>2
-C,-Y,-,-,-,-,cox1,-S2,-,D,cox2,-,K,atp8,-,-,atp6,-,-,-,cox3,G,nad3,R,nad4l,nad4,H,S1,L1,-,-,nad5,-,-,-,-,-nad6,-E,cob,-,-,-,-,-,-,-,-,T,CR,-,-P,-,-,-,-,-,-,-,-,CR,F,12S,V,-,16S,L2,nad1,I,-,-,-Q,M,-,-,-,-,-,-,-,-,-,nad2,-,-,-,-,-,-,-,-,-,-,-,-,-,-,W,-,-A,-,-N,-
>3
-C,-Y,-,-,-,-,cox1,-S2,-,D,cox2,-,K,atp8,-,-,atp6,-,-,-,cox3,G,nad3,R,nad4l,nad4,H,S1,L1,-,-,nad5,-,-,-,-,-nad6,-E,cob,-,-,-,-,-,-,-,-,T,-,-,-P,-,-,-,-,-,-,-,-P,CR,F,12S,V,-,16S,L2,nad1,I,-,-,-Q,M,-,-,-,-,-,-,-,-,-,nad2,-,-,-,-,-,-,-,-,-,-,-,-,-,-,W,-,-A,-,-N,-
>4
-C,-Y,W,-A,-,-,cox1,-S2,-,D,cox2,-,K,atp8,-,-,atp6,-,-,-,cox3,G,nad3,R,nad4l,nad4,H,S1,L1,-,-,nad5,-,-,-,-,-nad6,-E,cob,-,-,-,-,-,-,-,-,T,-,-,-P,-,-,-,-,-,-,-,-,CR,F,12S,V,-,16S,L2,nad1,I,-,-,-Q,M,-,-,-,-,-,-,-,-,-,nad2,-,-,-,-,-,-,-,-,-,-,-,-,-,-,-,-,-,-,-N,-
>5
-,-Y,-,-,-,-,cox1,-S2,-,D,cox2,-,K,atp8,-,-,atp6,-,-,-,cox3,G,nad3,R,nad4l,nad4,H,S1,L1,-,-,nad5,-,-,-,-,-nad6,-E,cob,-,-,-,-,-,-,-,-,T,-,-,-P,-,-,-,-,-,-,-,-,CR,F,12S,V,-,16S,L2,nad1,I,-,-,-Q,M,-,-,-,-,-,-,-,-,-,nad2,-,-,-,-,-,-,-,-,-,-,-,-,-,-,-,-,-A,-C,W,-N
>6
-C,-Y,-,-,-,-,cox1,-S2,-,D,cox2,-,K,atp8,-,-,atp6,-,-,-,cox3,G,nad3,R,nad4l,nad4,H,S1,L1,-,-,nad5,-,-,-,-,-,-,cob,-,-,-,-,-,-,-,-,T,CR,-nad6,-,-E,CR,-,-,-,-,-,-P,CR,F,12S,V,-,16S,L2,nad1,I,-,-,-Q,M,-,-,-,-,-,-,-,-,-,nad2,-,-,-,-,-,-,-,-,-,-,-,-,-,-,W,-,-A,-,-N,-
>7
-C,-Y,-,-,-,-,cox1,-S2,-,D,cox2,-,K,atp8,-,-,atp6,-,-,-,cox3,G,nad3,R,nad4l,nad4,H,S1,L1,-,-,nad5,-,-,-,-,-,-,cob,-,-,-,-,-,-,-,-,T,CR,-nad6,-,-E,CR,-,-,-,-,-,-P,CR,F,12S,V,-,16S,L2,CR,-nad6,-,-E,-P,F,-,L2,nad1,-,-,I,-Q,M,-,nad2,-,-,-,-,-,-,-,-,-,-,-,-,-,-,W,-,-A,-,-N,-
>8
-C,-Y,CR,-A,CR,-,cox1,-S2,-,D,cox2,-,K,atp8,-,-,atp6,-,-,-,cox3,G,nad3,R,nad4l,nad4,H,S1,L1,-,-,nad5,-,-,-,-,-nad6,-E,cob,-,-,-,-,-,-,-,-,T,CR,-,-P,-,-,-,-,-,-,-,-,CR,F,12S,V,-,16S,L2,nad1,I,-,-,-Q,M,-,-,-,-,-,-,-,-,-,nad2,-,-,-,-,-,-,-,-,-,-,-,-,-,-,W,-,-,-,-N,-
>9
-C,-Y,-,-,-,-,cox1,-S2,-,D,cox2,-,K,atp8,-,-,atp6,-,-,-,cox3,G,nad3,R,nad4l,nad4,H,S1,L1,-,-,nad5,T,CR,F,CR,-nad6,-E,cob,-,-,-,-,-,-,-,-,-,-,-,-P,F,nad5,-,T,-,-,-,-,CR,F,12S,V,-,16S,L2,nad1,I,-,-,-Q,M,-,-,-,-,-,-,-,-,-,nad2,-,-,-,-,-,-,-,-,-,-,-,-,-,-,W,-,-A,-,-N,-
>10
-C,-Y,-,-,-,-,cox1,-S2,-,D,cox2,-,K,atp8,-,-,atp6,-,-,-,cox3,G,nad3,R,nad4l,nad4,H,S1,L1,-,-,nad5,-,CR,-,-,-,-,cob,-,-,-,-,-,-,-,-,T,-,-nad6,-,-E,CR,-,-,-,-,-,-P,CR,F,12S,V,-,16S,L2,nad1,I,-,-,-Q,M,-,-,-,-,-,-,-,-,-,nad2,-,-,-,-,-,-,-,-,-,-,-,-,-,-,W,-,-A,-,-N,-
>11
-C,-Y,-,-,-,-,cox1,-S2,-,D,cox2,-,K,atp8,-,-,atp6,-,-,-,cox3,G,nad3,R,nad4l,nad4,H,S1,L1,-,-,nad5,-,-,-,-,-nad6,-E,cob,-,-,-,-,-,-,-,-,T,CR,-,cob,T,CR,cob,T,CR,-,-,-P,CR,F,12S,V,-,16S,L2,nad1,I,-,-,-Q,M,-,-,-,-,-,-,-,-,-,nad2,-,-,-,-,-,-,-,-,-,-,-,-,-,-,W,-,-A,-,-N,-
>13
-C,-Y,-,-,-,-,cox1,-S2,-,D,cox2,-,K,atp8,-,-,atp6,-,-,-,cox3,G,nad3,R,nad4l,nad4,H,S1,L1,-,-,nad5,-,-,-,-,-nad6,-E,cob,-,-,-,-,-,-,-,-,T,-,-,-,-,-,-,-,-,-,-,-,CR,F,12S,-,-,16S,L2,nad1,I,-,-,-Q,M,-,-,-,-,-,V,-P,M,-,nad2,-,-,-,-,-,-,-,-,-,-,-,-,-,-,-,-,-A,-,-N,-
>14
-C,-Y,-,-,-,-,cox1,-S2,-,D,cox2,-,K,atp8,-,-,atp6,-,-,-,cox3,G,nad3,R,nad4l,nad4,H,S1,L1,-,-,nad5,-,-,-,-,-nad6,-E,cob,-,-,-,-,-,-,-,-,T,-,-,-P,W,-,-,-,-,-,-,-,CR,F,12S,V,-,16S,L2,nad1,I,-,-,-Q,M,-,-,-,-,-,-,-,M,-,nad2,-,-,-,-,-,-,-,-,-,-,-,-,-,-,-,-,-A,-,-N,-
>15
-C,-Y,-,-,-,-,cox1,-S2,-,D,cox2,-,K,atp8,-,-,atp6,-,-,-,cox3,G,nad3,R,nad4l,nad4,H,S1,L1,-,-,nad5,-,-,-,-,-nad6,-E,cob,-,-,-,-,-,-,-,-,T,-,-,-P,W,-,-,-,-,-,-,-,CR,F,12S,V,-,16S,L2,nad1,-,-,-,-Q,M,-,-,-,-,-,I,-,M,-,nad2,-,-,-,-,-,-,-,-,-,-,-,-,-,-,-,-,-A,-,-N,-
>16
-C,-Y,-,-,-,-,cox1,-S2,-,D,cox2,-,K,atp8,-,-,atp6,-,-,-,cox3,G,nad3,R,nad4l,nad4,H,S1,L1,-,-,nad5,-,-,-,-,-nad6,-E,cob,-,-,-,-,-,-,-,-,T,-,-,-P,W,-,-,-,-,-,-,-,CR,F,12S,V,-,16S,L2,nad1,I,-,-,-Q,M,CR,-,-,-,-,-,-,M,-,nad2,-,-,-,-,-,-,-,-,-,-,-,-,-,-,-,-,-A,-,-N,-
>17
-C,-Y,-,-,-,-,cox1,-S2,-,D,cox2,-,K,atp8,-,-,atp6,-,-,-,cox3,G,nad3,R,nad4l,nad4,H,S1,L1,-,-,nad5,-,-,-,-,-nad6,-E,cob,-,-,-,-,-,-,-,-,T,-,-,-P,-,-,-,-,-,-,-,-,CR,I,12S,V,-,16S,L2,nad1,W,-,F,-Q,M,-,-,-,-,-,-,-,-,-,nad2,-,-,-,-,-,-,-,-,-,-,-,-,-,-,-,-,-A,-,-N,-
>18
-C,-Y,-,-,-,-,cox1,-S2,-,D,cox2,-,K,atp8,-,-,atp6,-,-,-,cox3,G,nad3,R,nad4l,nad4,H,S1,L1,-,-,nad5,-,-,-,-,-nad6,-E,cob,-,-,-,-,-,-,-,-,T,-,-,-P,W,-,-,-,-,-,-,-,CR,F,12S,V,-,16S,L2,nad1,I,-,-,-Q,M,CR,-,-,-,-,-,-,-,-,nad2,-,-,-,-,-,-,-,-,-,-,-,-,-,-,W,-,-A,-,-N,-
>19
-C,-Y,-,-,-,-,cox1,-S2,-,D,cox2,-,K,atp8,-,-,atp6,-,-,-,cox3,G,nad3,R,nad4l,nad4,H,S1,L1,-,-,nad5,-,-,-,-,-nad6,-E,cob,-,-,-,-,-,-,-,-,T,-,-,-P,W,-,-,-,-,-,-,-,CR,F,12S,V,-,16S,L2,nad1,I,-,-,-Q,M,-,-,-,-,-,-,-,M,CR,nad2,-,-,-,-,-,-,-,-,-,-,-,-,-,-,-,-,-A,-,-N,-
>20
-C,-Y,-,-,-,-,cox1,-S2,-,D,cox2,-,K,atp8,-,-,atp6,-,-,-,cox3,G,nad3,R,nad4l,nad4,H,S1,L1,-,-,nad5,-,-,-,-,-,-,cob,-,-,-,-,-,-,-,-,T,CR,-nad6,-,-E,-,-,-,-,-,-,-P,CR,F,12S,V,-,16S,L2,nad1,I,-,-,-Q,M,-,-,-,-,-,-,-,-,-,nad2,-,-,-,-,-,-,-,-,-,-,-,-,-,-,W,-,-A,-,-N,-
>21
-C,-Y,-,-,-,-,cox1,-S2,-,D,cox2,-,K,atp8,-,-,atp6,-,-,-,cox3,G,nad3,R,nad4l,nad4,H,S1,-,-,-,nad5,-,-,-,-,-nad6,-E,cob,-,-,-,CR,-,-,-,L1,T,-,-,-P,-,-,-,-,-,-,-,-,-,F,12S,V,-,16S,L2,nad1,I,-,-,-Q,M,-,-,-,-,-,-,-,-,-,nad2,-,-,-,-,-,-,-,-,-,-,-,-,-,-,W,-,-A,-,-N,-
>22
-C,-Y,-,-,-,-,cox1,-S2,-,D,cox2,-,K,atp8,-,-,atp6,-,-,-,cox3,G,nad3,R,nad4l,nad4,H,S1,-,-,-,nad5,-,-,-,-,-nad6,-E,cob,-,-,-,CR,-,-,-,L1,CR,T,CR,-P,-,-,-,-,-,-,-,-,-,F,12S,V,-,16S,L2,nad1,I,-,-,-Q,M,-,-,-,-,-,-,-,-,-,nad2,-,-,-,-,-,-,-,-,-,-,-,-,-,-,W,-,-A,-,-N,-
>23
-,-,-,-,-,-,cox1,-S2,-,D,cox2,-,K,atp8,-,-,atp6,-N,-C,-Y,cox3,G,nad3,R,nad4l,nad4,H,S1,-,-,-,nad5,-,-,-,-,-nad6,-E,cob,-,-,-,CR,-,-,-,L1,T,-,-,-P,-,-,-,-,-,-,-,-,-,F,12S,V,-,16S,L2,nad1,I,-,-,-Q,M,-,-,-,-,-,-,-,-,-,nad2,-,-,-,-,-,-,-,-,-,-,-,-,-,-,W,-,-A,-,-,-
>24
-,-,-,-,-,-,cox1,-S2,-,D,cox2,-,K,atp8,-,-,atp6,-C,-Y,-A,cox3,G,nad3,R,nad4l,nad4,H,S1,-,-,-,nad5,-,-,-,-,-nad6,-E,cob,-,-,-,CR,-,-,-,L1,T,-,-,-P,-,-,-,-,-,-,-,-,-,F,12S,V,-,16S,L2,nad1,I,-,-,-Q,M,-,-,-,-,-,-,-,-,-,nad2,-,-,-,-,-,-,-,-,-,-,-,-,-,-,W,-,-,-,-N,-
>25
-C,-Y,-,-,-,-,cox1,-S2,-,D,cox2,-,K,atp8,-,-,atp6,-,-,-,cox3,G,nad3,R,nad4l,nad4,H,S1,-,-,-,nad5,-,-,-,-,-nad6,-E,cob,-,-,-,CR,-P,CR,-,L1,CR,T,-,-,-,-,-,-,-,-,-,-,-,F,12S,V,-,16S,L2,nad1,I,-,-,-Q,M,-,-,-,-,-,-,-,-,-,nad2,-,-,-,-,-,-,-,-,-,-,-,-,-,-,W,-,-A,-,-N,-
>26
-C,-Y,-,-,-,-,cox1,-S2,-,D,cox2,-,K,atp8,-,-,atp6,-,-,-,cox3,G,nad3,R,nad4l,nad4,H,S1,-,-,-,nad5,-,-,-,-,-nad6,-E,cob,-,-,-,CR,-,-,-,L1,T,CR,-,-P,-,-,-,-,-,-,-,-,-,F,12S,V,-,16S,L2,nad1,I,-,-,-Q,M,-,-,-,-,-,-,-,-,-,nad2,-,-,-,-,-,-,-,-,-,-,-,-,-,-,W,-,-A,-,-N,-
>27
-C,-Y,-,-,-,-,cox1,-S2,-,D,cox2,-,K,atp8,-,-,atp6,-,-,-,cox3,G,nad3,R,nad4l,nad4,H,S1,-,-,-,nad5,-,-,-,-,-nad6,-E,cob,-,-,-,CR,-,-,-,L1,T,-,-,-P,-,-,-,-,-,-,-,-,-,F,12S,V,-,16S,L2,nad1,I,-,-,-Q,M,-,-,-,-,-,-,-,-,-,nad2,-,-,-,-,-,-,-,-,-,-,-,-,-,-,W,-,-,-,-N,-A
>28
-C,-Y,-,-,-,-,cox1,-S2,-,D,cox2,-,K,atp8,-,-,atp6,-,-,-,cox3,G,nad3,R,nad4l,nad4,H,S1,nad5,CR,T,-P,CR,H,S1,nad5,-nad6,-E,cob,-,-,-,CR,-,-,-,L1,T,-,-,-P,-,-,-,-,-,-,-,-,-,F,12S,V,-,16S,L2,nad1,I,-,-,-Q,M,-,-,-,-,-,-,-,-,-,nad2,-,-,-,-,-,-,-,-,-,-,-,-,-,-,W,-,-,-,-N,-A
>29
-C,-Y,-,-,-,-,cox1,-S2,-,D,cox2,-,K,atp8,-,-,atp6,-,-,-,cox3,G,nad3,R,nad4l,nad4,H,S1,-,-,-,-,-,-,-,-,-nad6,-E,cob,-,-,-,CR,-P,CR,nad5,L1,T,-,-,-,-,-,-,-,-,-,-,-,-,F,12S,V,-,16S,L2,nad1,I,-,-,-Q,M,-,-,-,-,-,-,-,M,-,nad2,-,-,-,-,-,-,-,-,-,-,-,-,-,-,W,-,-A,-,-N,-
>30
-C,-Y,-,-,-,-,cox1,-S2,-,D,cox2,-,K,atp8,-,-,atp6,-,-,-,cox3,G,nad3,R,nad4l,nad4,H,S1,-,-,-,-,-,-,-,-,-nad6,-E,cob,-,-,-,CR,-,-,nad5,-,T,-,-,-P,-,-,-,-,-,-,-,L1,-,F,12S,V,-,16S,L2,nad1,I,-,-,-Q,M,-,-,-,-,-,-,-,M,-,nad2,-,-,-,-,-,-,-,-,-,-,-,-,-,-,W,-,-A,-,-N,-
>31
-C,-Y,-,-,-,-,cox1,-S2,-,D,cox2,-,K,atp8,-,-,atp6,-,-,-,cox3,G,nad3,R,nad4l,nad4,H,S1,-,-,-,-,-,-,-,-,-nad6,-E,cob,-,-,-,CR,-,-,nad5,L1,-,CR,-,-,-,nad5,-,T,-,-,-,-P,-,F,12S,V,-,16S,L2,nad1,I,-,-,-Q,M,-,-,-,-,-,-,-,M,-,nad2,-,-,-,-,-,-,-,-,-,-,-,-,-,-,W,-,-A,-,-N,-
>32
-C,-Y,-,-,-,-,cox1,-S2,-,D,cox2,-,K,atp8,-,-,atp6,-,-,-,cox3,G,nad3,R,nad4l,nad4,H,S1,-,-,-,-,-,-,-,-,-nad6,-E,cob,-,-,-,CR,-,-,nad5,L1,T,-,-,-P,-,-,-,-,-,-,-,-,-,F,12S,V,-,16S,L2,nad1,I,-,-,-Q,M,-,-,-,-,-,-,-,M,-,nad2,-,-,-,-,-,-,-,-,-,-,-,-,-,-,W,-,-A,-,-N,-
>33
-C,-Y,-,-,-,-,cox1,-S2,-,D,cox2,-,K,atp8,-,-,atp6,-,-,-,cox3,G,nad3,R,nad4l,nad4,H,S1,-,-,-,nad5,-,-,-,-,-nad6,-E,cob,-,-,-,CR,-,-,-,L1,T,-,-,-P,-,-,-,-,-,-,-,-,-,F,12S,V,-,16S,L2,CR,-Q,CR,-A,-N,-C,CR,T,-P,F,CR,nad1,I,M,M,nad2,-,-,-,-,-,-,-,-,-,-,-,-,-,-,W,-,-A,-,-N,-
>34
-,-,-,-,-,-,cox1,-S2,-,D,cox2,-,K,atp8,-,-,atp6,-,-,-,cox3,G,nad3,R,nad4l,nad4,H,S1,-,-,-,nad5,-,-,-,-,-,-E,cob,-,-,-,CR,-Q,CR,-,-,-Y,CR,-nad6,-P,CR,-A,-N,-C,CR,-S2,CR,L1,-P,F,12S,V,-,16S,L2,nad1,I,-,-,-,M,-,-,-,-,-,-,-,M,-,nad2,-,-,-,-,-,-,-,-,-,-,-,-,-,-,W,-,-,CR,-,-
>35
-,-,-,-,-,-,cox1,-,-,D,cox2,-,K,atp8,-,-,atp6,-,-,-,cox3,G,nad3,R,nad4l,nad4,H,S1,-,-,-,nad5,-,-,-,cob,-nad6,-E,-,-,-,-,CR,-,-,-,-,-,-,-,-P,-Q,-A,-N,-Y,-,-S2,-,L1,T,F,12S,V,-,16S,L2,nad1,I,-,-,-,M,-,-,-,-,-,-,-,M,-,nad2,-,-,-,-,-,-,-,-,-,-,-,-,-,-,W,-,-,-,-,-
>36
-C,-C,-C,-C,-Y,-,cox1,-S2,-,D,cox2,-,K,atp8,-,-,atp6,-,-,-,cox3,G,nad3,R,nad4l,nad4,H,S1,-,-,-,nad5,-,-,-,-,-nad6,-,cob,CR,-,-E,CR,-,-,-,L1,T,-,-,-P,-,-,-,-,-,-,-,-,-,F,12S,V,-,16S,L2,nad1,I,-,-,-Q,M,-,-,-,-,-,-,-,M,-,nad2,-,-,-,-,-,-,-,-,-,-,-,-,-,-,W,-,-A,-,-N,-
>37
-C,-Y,-,-,-,-,cox1,-S2,-,D,cox2,-,K,atp8,-,-,atp6,-,-,-,cox3,G,nad3,R,nad4l,nad4,H,S1,-,-,-,nad5,-,-,-,-,-nad6,-E,cob,-,-,-,CR,-,-,-,L1,T,-,-,-P,-,-,-,-,-,-,-,-,-,F,12S,V,-,16S,L2,nad1,I,-,-,-Q,M,-,-,-,-,-,-,-,M,-,nad2,-,-,-,-,-,-,-,-,-,-,-,-,-,-,W,-,-A,-,-N,CR
>38
-C,-Y,-,-,-,-,cox1,-S2,-,D,cox2,-,K,atp8,-,-,atp6,-,-,-,cox3,G,nad3,R,nad4l,nad4,H,S1,-,-,-,nad5,-,-,-,-,-nad6,-E,cob,-,-,-,CR,-,-,-,L1,T,-,-,-P,-,-,-,-,-,-,-,-,-,F,12S,V,-,16S,L2,nad1,I,-,-,-Q,M,-,-,-,-,-,-,-,M,-,nad2,-,-,-,-,-,-,-,-,-,-,-,-,-,-,W,-,-A,CR,-A,-N
>39
-C,-Y,-,-,-,-,cox1,-S2,-,D,cox2,-,K,atp8,-,-,atp6,-,-,-,cox3,G,nad3,R,nad4l,nad4,H,S1,-,-,-,nad5,-,-,-,-,-nad6,-E,cob,-,-,-,CR,-,-,-,L1,T,-,-,-P,-,-,-,-,-,-,-,-,-,F,12S,V,-,16S,L2,nad1,I,-,-,-Q,M,-,-,-,-,-,-,-,M,-,nad2,-,-,-,-,-,-,-,-,-,-,-,-,-,-,W,-,-A,CR,-N,-
>40
-C,-Y,-,-,-,-,cox1,-S2,-,D,cox2,-,K,atp8,-,-,atp6,-,-,-,cox3,G,nad3,R,nad4l,nad4,H,S1,-,-,-,nad5,-,-,-,-,-nad6,-E,cob,-,-,-,CR,-,-,-,L1,T,-,-,-P,-,-,-,-,-,-,-,-,-,F,12S,V,-,16S,L2,nad1,I,-,-,-Q,M,-,-,-,-,-,-,-,M,-,nad2,-,-,-,-,-,-,-,-,-,-,-,-,-,-,W,-,-A,-,-N,-
>41
-C,-Y,-N,-,-,-,cox1,-S2,-,D,cox2,-,K,atp8,-,-,atp6,-,-,-,cox3,G,nad3,R,nad4l,nad4,H,S1,-,-,-,-,-,-,-,-,-nad6,-E,cob,-,-,-,CR,-,-,nad5,L1,T,-,-,-P,-,-,-,-,-,-,-,-,-,F,12S,V,-,16S,L2,nad1,I,-,-,-Q,M,-,-,-,-,-,-,-,M,-,nad2,-,-,-,-,-,-,-,-,-,-,-,-,-,-,W,-,-A,-,-,-
>42
-C,-Y,-,-,-,-,cox1,-S2,-,D,cox2,-,K,atp8,-,-,atp6,-,-,-,cox3,G,nad3,R,nad4l,nad4,H,S1,-,-,-,-,-,-,-,-,-nad6,-E,cob,-,-,-,CR,-,-,nad5,L1,T,-,-,-P,-,-,-,-,-,-,-,-,-,F,12S,V,-,16S,L2,nad1,I,-,-,-Q,M,-,-,-,-,-,-,-,-,-,nad2,-,-,-,-,-,-,-,-,-,-,-,-,-,-,W,-,-A,-,-N,-
>43
-C,-Y,-,-,-,-,cox1,-S2,-,D,cox2,-,K,atp8,-,-,atp6,-,-,-,cox3,G,nad3,R,nad4l,nad4,-,S1,-,-,-,nad5,-,CR,-,-,-nad6,-E,cob,-,-,-,CR,-,-,-,L1,T,-,-,-P,-,-,-,-,-,-,-,-,-,F,12S,V,-,16S,L2,nad1,I,-,-,-Q,M,-,-,-,-,-,-,-,-,-,nad2,-,-,-,-,-,-,-,-,-,-,-,-,-,-,W,-,-A,CR,-N,-
>44
-C,-Y,-A,-N,-C,-Y,cox1,-S2,-,D,cox2,-,K,atp8,-,-,atp6,-,-,-,cox3,G,nad3,R,nad4l,nad4,-,S1,-,-,-,nad5,-,-,-,-,-nad6,-E,-,CR,H,-,-,-,-,-,L1,T,-,-,-P,-,-,-,-,-,-,-,-,-,F,12S,V,-,16S,L2,nad1,I,-,-,-Q,M,-,-,-,-,-,-,-,-,-,nad2,-,-,-,-,-,-,-,-,-,-,-,-,-,-,W,-,-A,-,-N,-
>45
-C,-Y,-,-,-,-,cox1,-S2,-,D,cox2,-,K,atp8,-,-,atp6,-,-,-,cox3,G,nad3,R,nad4l,nad4,-,S1,-,-,-,nad5,-,-,-,-,-nad6,-E,cob,CR,H,-,-,-,-,-,L1,T,-,-,-P,-,-,-,-,-,-,-,-,-,F,12S,V,-,16S,L2,nad1,I,-,-,-Q,M,-,-,-,-,-,-,-,-,-,nad2,-,-,-,-,-,-,-,-,-,-,-,-,-,-,W,-,-A,-,-N,-
>46
-C,-Y,-,-,-,-,cox1,-S2,-,D,cox2,-,K,atp8,-,-,atp6,-,-,-,cox3,G,nad3,R,nad4l,nad4,H,S1,-,-,-,-,-,-,-,-,-nad6,-E,cob,-,-,-,CR,L1,-,nad5,CR,T,-,-,-P,-,-,-,-,-,-,-,-,-,F,12S,V,-,16S,L2,nad1,I,-,-,-Q,M,-,-,-,-,-,-,-,-,-,nad2,-,-,-,-,-,-,-,-,-,-,-,-,-,-,W,-,-A,-,-N,-
>47
-C,-,-A,-N,-C,-Y,cox1,-S2,-,D,cox2,-,K,atp8,-,-,atp6,-,-,-,cox3,G,nad3,R,nad4l,nad4,H,S1,-,-,-,nad5,-,-,-,-,-nad6,-E,cob,-,-,-,CR,-,-,-,L1,T,-,-,-P,-,-,-,-,-,-,-,-,-,F,12S,V,-,16S,L2,nad1,I,-,-,-Q,M,-,-,-,-,-,-,-,-,-,nad2,-,-,-,-,-,-,-,-,-,-,-,-,-,-,W,-,-A,-,-N,-
>48
-C,-Y,-,-,-,-,cox1,-S2,-,D,cox2,-,K,atp8,-,-,atp6,-,-,-,cox3,G,nad3,R,nad4l,nad4,H,S1,-,-,-,nad5,-,CR,-,-,-nad6,-E,cob,-,-,-,CR,-,-,-,L1,T,-,-,-P,-,-,-,-,-,-,-,-,-,F,12S,V,-,16S,L2,nad1,I,-,-,-Q,M,-,-,-,-,-,-,-,-,-,nad2,-,-,-,-,-,-,-,-,-,-,-,-,-,-,W,-,-A,-,-N,-
>49
-C,-A,-Y,-,-,-,cox1,-S2,-,D,cox2,-,K,atp8,-,-,atp6,-,-,-,cox3,G,nad3,R,nad4l,nad4,H,S1,-,-,-,nad5,-,-,-,-,-nad6,-E,cob,-,-,-,CR,-,-,-,L1,T,-,-,-P,-,-,-,-,-,-,-,-,-,F,12S,V,-,16S,L2,nad1,I,-,-,-Q,M,-,-,-,-,-,-,-,-,-,nad2,-,-,-,-,-,-,-,-,-,-,-,-,-,-,W,-,-,-,-N,-
>50
-C,-Y,-,-,-,-,cox1,-S2,-,D,cox2,-,K,atp8,-,-,atp6,-,-,-,cox3,G,nad3,R,nad4l,nad4,H,-,-,-,-,-,-,CR,-,-,-nad6,-E,cob,CR,-,S1,-,-,-,nad5,L1,T,-,-,-P,-,-,-,-,-,-,-,-,-,F,12S,V,-,16S,L2,nad1,I,-,-,-Q,M,-,-,-,-,-,-,-,-,-,nad2,-,-,-,-,-,-,-,-,-,-,-,-,-,-,W,-,-A,-,-N,-
>51
-C,-Y,-,-,-,-,cox1,-S2,-,D,cox2,-,K,atp8,-,-,atp6,-,-,-,cox3,G,nad3,R,nad4l,nad4,H,-,-,-,-,-,-,-,-,-,-nad6,-E,cob,CR,H,S1,-,-,-,nad5,-E,-,L1,T,-P,-,-,-,-,-,-,-,-,-,F,12S,V,-,16S,L2,nad1,I,-,-,-Q,M,-,-,-,-,-,-,-,-,-,nad2,-,-,-,-,-,-,-,-,-,-,-,-,-,-,W,-,-A,-,-N,-
>52
-C,-Y,-,-,-,-,cox1,-S2,-,D,cox2,-,K,atp8,-,-,atp6,-,-,-,cox3,G,nad3,R,nad4l,nad4,H,S1,-,-,-,nad5,-,-,-,-,-nad6,-E,cob,-,-,-,CR,-,-,-,L1,T,-,-,-P,-,-,-,-,-,-,-,-,-,F,12S,V,-,16S,L2,nad1,I,-,-,-Q,M,-,-,-,-,-,-,-,-,-,nad2,-,-,-,-,-,-,-,-,-,-,-,-,-,-,W,CR,-A,-,-N,-
>53
-C,-Y,-,-,-,-,cox1,-S2,-,D,cox2,-,K,atp8,-,-,atp6,-,-,-,cox3,G,nad3,R,nad4l,nad4,H,S1,-,-,-,nad5,-,-,-,-,-nad6,-E,cob,-,-,-,CR,-,-,-,L1,-,CR,T,-P,-,-,-,-,-,-,-,-,-,F,12S,V,-,16S,L2,nad1,I,-,-,-Q,M,-,-,-,-,-,-,-,-,-,nad2,-,-,-,-,-,-,-,-,-,-,-,-,-,-,W,-,-A,-,-N,-
>54
-C,-Y,-,-,-,-,cox1,-S2,-,D,cox2,-,K,atp8,-,-,atp6,-,-,-,cox3,G,nad3,R,nad4l,nad4,H,S1,-,-,-,nad5,-,-,-,-,-nad6,-E,cob,-,-,-,CR,-,-,-,L1,-,-,-,-P,-,CR,-,T,-,-,-,-,-,F,12S,V,-,16S,L2,nad1,I,-,-,-Q,M,-,-,-,-,-,-,-,-,-,nad2,-,-,-,-,-,-,-,-,-,-,-,-,-,-,W,CR,-A,-,-N,-
>55
-,-,-,-,-,-,cox1,-S2,-,D,cox2,-,K,atp8,-,-,atp6,-,-,-,cox3,G,nad3,R,-,-,-,-,-,-,-,-,-,-,-,-,-,-E,cob,-,-,-,-,-,-,-,-,T,-,-,-,-,-,-N,-C,-Y,-,-,-,CR,F,12S,L1,V,16S,L2,-,M,-,nad2,nad4l,nad4,-,H,S1,nad5,-,-nad6,-P,nad1,-,-,-,-,-,-,-,-,-,-,-,-,-,-,-,-,W,-,-A,-,-,-
>56
-,-,-,-,-,-,cox1,-S2,-,D,cox2,-,K,atp8,-,-,atp6,-,-,-,cox3,G,nad3,R,-,-,-,-,-,-,-,-,-,-,-,-,-,-E,cob,-,-,-,-,-,-,-,-,T,-,-,-,-,-,-N,-C,-Y,-,-,-,CR,F,12S,L1,V,16S,L2,-,-,-,nad2,nad4l,nad4,-,H,S1,nad5,-,-nad6,-P,nad1,-,-,-,-,-,-,-,-,-,-,-,-,I,-Q,M,-,W,-,-A,-,-,-
>57
-,-,-,-,-,-,cox1,-,-,D,cox2,-,K,atp8,-,-,atp6,-,-,-,cox3,G,nad3,R,nad4l,nad4,H,S1,-,-,-,nad5,-,-,-,-,-,-,cob,CR,-N,-C,-Y,CR,-S2,-nad6,-E,CR,L1,T,-P,-,-,-,-,-,-,-,-,-,F,12S,V,-,16S,L2,nad1,I,-,-,-Q,M,-,-,-,-,-,-,-,-,-,nad2,-,-,-,-,-,-,-,-,-,-,I,-Q,M,-,W,-,-A,-,-,-
>58
-,-Y,-,-,-,-,cox1,-S2,-,-,cox2,-,-,atp8,-,-,atp6,-,-,-,cox3,G,-,-,nad4l,nad4,H,S1,-,-,-,-,-,-,-,-,-nad6,-E,cob,-,-,-,CR,-,-,-,-,-,L1,T,-P,-,-,-,-,-,-,-,-,-,F,12S,V,-,16S,L2,-,I,-,CR,-C,D,-,K,cox3,nad3,-,R,nad5,-nad6,-E,cob,CR,L1,T,-P,F,12S,V,16S,L2,nad1,-,-Q,M,nad2,W,-,-A,-,-N,-
>59
-C,-Y,-,-,-,-,cox1,-S2,-,D,cox2,-,K,atp8,-,-,atp6,-,-,-,cox3,G,nad3,R,nad4l,nad4,H,S1,-,-,-,-,-,-,-,-,-nad6,-E,cob,-,-,-,CR,-,-,nad5,I,M,L1,-,-P,-,-,-,-,-,-,-,-,-,F,12S,V,-,16S,L2,-,T,nad1,CR,-Q,M,-,-,-,-,-,-,-,-,-,nad2,-,-,-,-,-,-,-,-,-,-,-,-,-,-,W,-,-A,-,-N,-
>60
-C,-Y,-,-,-,-,cox1,-S2,-,D,cox2,-,K,atp8,-,-,atp6,-,-,-,cox3,G,nad3,R,nad4l,nad4,H,S1,-,-,-,nad5,-,-,-,-,-nad6,-E,cob,L1,-,-,CR,-,-,-,-,T,-,-,-P,-,-,-,-,-,-,-,-,-,F,12S,V,-,16S,L2,nad1,I,-,-,-Q,M,-,-,-,-,-,-,-,-,-,nad2,-,-,-,-,-,-,-,-,-,-,-,-,-,-,W,-,-A,-,-N,-
>61
-C,-Y,-,-,-,-,cox1,-S2,-,D,cox2,-,K,atp8,-,-,atp6,-,-,-,cox3,G,nad3,R,nad4l,nad4,-,S1,-,-,-,nad5,-,-,-,-,-nad6,-E,cob,-,-,-,CR,-,-,-,-,T,-,-,-P,-,-,-,-,-,-,-,-,-,F,12S,V,-,L1,T,-P,F,-,CR,V,-,CR,H,S1,-,-,-,-P,-,-,-,-,-,-,-,F,12S,V,16S,L2,nad1,I,-Q,M,nad2,W,CR,-N,-,-A,-
>62
-C,-Y,-,-,-,-,cox1,-S2,-,D,cox2,-,K,atp8,-,-,atp6,-,-,-,cox3,G,nad3,R,nad4l,nad4,-,S1,-,-,-,nad5,-,-,-,-,-nad6,-E,cob,-,H,S1,CR,-,-,-,L1,T,-,-,-P,-,-,-,-,-,-,-,-,-,F,12S,V,-,16S,L2,nad1,I,-,-,-Q,M,-,-,-,-,-,-,-,-,-,nad2,-,-,-,-,-,-,-,-,-,-,-,-,-,CR,-N,-,W,-,-A,-
>63
-C,-Y,-,-,-,-,cox1,-S2,-,D,cox2,-,K,atp8,-,-,atp6,-,-,-,cox3,G,nad3,R,nad4l,nad4,-,S1,-,-,-,nad5,-,-,-,-,-nad6,-E,cob,-,H,S1,CR,-,-,-,L1,T,-,-,-P,-,-,-,-,-,-,-,-,-,F,12S,V,-,16S,L2,nad1,I,-,-,-Q,M,-,-,-,-,-,-,-,-,-,nad2,-,-,-,-,-,-,-,-,-,-,-,-,-,-,W,-,-N,CR,-A,-
>64
-C,CR,-Y,-A,-,-,cox1,-S2,-,D,cox2,-,K,atp8,-,-,atp6,-,-,-,cox3,G,nad3,R,nad4l,nad4,H,S1,-,-,-,nad5,-,CR,-,-,-nad6,-E,cob,-,-,-,CR,-,-,-,L1,T,-,-,-P,-,-,-,-,-,-,-,-,-,F,12S,V,-,16S,L2,nad1,I,-,M,-Q,M,-,-,-,-,-,-,-,-,-,nad2,-,-,-,-,-,-,-,-,-,-,-,-,-,-,W,-,-N,-,-,-
>65
-C,-Y,-,-,-,-,cox1,-S2,-,D,cox2,-,K,atp8,-,-,atp6,-,-,-,cox3,G,nad3,R,nad4l,nad4,H,S1,-,-,-,nad5,-,-,-,-,-nad6,-,cob,-,-,-E,CR,-,-,-,L1,T,-,-,-P,-,-,-,-,-,-,-,-,-,F,12S,V,-,16S,L2,nad1,I,-,-,-Q,M,-,-,-,-,-,-,-,-,-,nad2,-,-,-,-,-,-,-,-,-,-,-,-,-,-,W,-,-A,-,-N,-
>66
-C,-Y,-,-,-,-,cox1,-S2,-,D,cox2,-,K,atp8,-,-,atp6,-,-,-,cox3,G,nad3,R,nad4l,nad4,H,S1,-,-,-,nad5,-,-,-,-,-nad6,-E,cob,-,-,-,CR,-P,CR,-,-,T,L1,-,-,-,-,-,-,-,-,-,-,CR,F,12S,V,-,16S,L2,nad1,I,-,-,-Q,M,-,-,-,-,-,nad2,CR,M,-,nad2,-,-,-,-,-,-,-,-,-,-,-,-,-,-,W,-,-N,-,-A,-
>67
-C,M,CR,W,-Y,-,cox1,-S2,-,D,cox2,-,K,atp8,-,-,atp6,-,-,-,cox3,G,nad3,R,nad4l,nad4,H,S1,-,-,-,nad5,-,-,-,-,-nad6,-E,cob,-,-,-,CR,-,-,-,L1,-,-,T,-P,-,-,-,-,-,-,-,-,CR,F,12S,V,-,16S,L2,nad1,I,-,-,-Q,M,-,-,-,-,-,-,-,-,-,nad2,-,-,-,-,-,-,-,-,-,-,-,-,-,-,-,-,-A,-,-N,-
>68
-C,-N,-,-,-,-,cox1,-S2,-,D,cox2,-,K,atp8,-,-,atp6,-,-,-,cox3,G,nad3,R,nad4l,nad4,nad5,S1,-,-,-,-,-,-,-,-,-nad6,-E,cob,-,-,-,-,-,-,-,L1,-,-,H,-P,-,-,-,-,-,-,-,-,-,F,12S,V,-,16S,L2,nad1,I,-,-,-Q,M,-,-,-,-,-,-,-,M,-,nad2,-,-,-,-,-,-,-,-,-,-,-,-,-,T,W,CR,-A,-,-Y,-
>69
-,-Y,-,-,-,-,cox1,-S2,-,D,cox2,-,K,atp8,-,-,atp6,-,-,-,cox3,G,nad3,R,nad4l,nad4,nad5,S1,-,-,-,-,-,-,-,-,-nad6,-E,cob,-,-,-,-,-,-,-,L1,-,-,H,-P,-,-,-,-,-,-,-,-,-,F,12S,V,-,16S,L2,nad1,-,-,-,-Q,M,-,-,-,-,-,T,I,M,-,nad2,-,-,-,-,-,-,-,-,-,-,-,-,-,CR,-N,-,-C,-,-A,-
>70
-C,-Y,-,-,-,-,cox1,-S2,-,D,cox2,-,K,atp8,-,-,atp6,-,-,-,cox3,G,nad3,R,nad4l,nad4,H,S1,-,-,-,nad5,-,-,-,-,-nad6,-E,cob,-,-,-,CR,-,-,-,L1,T,-,-,-P,-,-,-,-,-,-,-,-,-,F,12S,V,-,16S,L2,nad1,I,-,-Q,CR,M,-,-,-,-,-,-,-,-,-,nad2,-,-,-,-,-,-,-,-,-,-,-,-,-,-,W,-,-A,-,-N,-
>71
-C,-Y,-,-,-,-,cox1,-S2,CR,D,cox2,-,K,atp8,-,-,atp6,-,-,-,cox3,G,nad3,R,nad4l,nad4,H,S1,-,-,-,nad5,-,-,-,-,-nad6,-E,cob,-,-,-,CR,-,-,-,L1,T,-,-,-P,-,-,-,-,-,-,-,-,-,F,12S,V,-,16S,L2,nad1,I,-,-Q,CR,M,-,-,-,-,-,-,CR,M,-,nad2,-,-,-,-,-,-,-,-,-,-,-,-,-,-,W,-,-A,-,-N,-
>72
-C,-Y,-,-,-,-,cox1,-S2,-,D,cox2,-,K,atp8,-,-,atp6,-,-,-,cox3,G,nad3,R,nad4l,nad4,H,S1,-,-,-,-,-,-,-,-,-nad6,-E,cob,-,-,-,CR,-,-,nad5,-,T,-,-,-P,L1,-,-,-,-,-,-,-,-,F,12S,V,-,16S,L2,nad1,I,-,-,-Q,M,-,-,-,-,-,-,-,-,-,nad2,-,-,-,-,-,-,-,-,-,-,-,-,-,-,W,-,-A,-,-N,-
>73
-C,-Y,-,-,-,-,cox1,-S2,-,D,cox2,-,K,atp8,-,-,atp6,-,-,-,cox3,G,nad3,R,nad4l,nad4,H,S1,-,-,-,-,-,-,-,-,-nad6,-E,cob,-,-,-,CR,T,CR,nad5,-,-,-,-,-P,L1,-,-,-,-,-,-,-,-,F,12S,V,-,16S,L2,nad1,I,-,-,-Q,M,-,-,-,-,-,-,-,-,-,nad2,-,-,-,-,-,-,-,-,-,-,-,-,-,-,W,-,-A,-,-N,-
>74
-C,-Y,-,-,-,-,cox1,-S2,-,D,cox2,-,K,atp8,-,-,atp6,-,-,-,cox3,G,nad3,R,nad4l,nad4,H,S1,-,-,-,-,-,-,-,-,-nad6,-E,cob,-,-,-,CR,-,-,nad5,CR,T,L1,-,-P,-,-,-,-,-,-,-,-,-,F,12S,V,-,16S,L2,nad1,I,-,-,-Q,M,-,-,-,-,-,-,-,-,-,nad2,-,-,-,-,-,-,-,-,-,-,-,-,-,-,W,-,-A,-,-N,-
>75
-C,-Y,-,-,-,-,cox1,-S2,-,D,cox2,-,K,atp8,-,CR,atp6,-,-,-,cox3,G,nad3,R,nad4l,nad4,H,S1,-,-,-,-,-,-,-,-,-nad6,-E,cob,-,-,-,CR,-,-,nad5,CR,T,L1,-,-P,-,-,-,-,-,-,-,-,-,F,12S,V,-,16S,L2,nad1,I,-,-,-Q,M,-,-,-,-,-,-,-,-,-,nad2,-,-,-,-,-,-,-,-,-,-,-,-,-,-,W,-,-A,-,-N,-
>76
-C,-Y,-,-,-,-,cox1,-S2,-,D,cox2,-,K,atp8,-,-,atp6,-,-,-,cox3,G,nad3,R,nad4l,nad4,H,S1,-,-,-,-,-,-,-,-,-nad6,-E,cob,-,-,-,CR,-,-,nad5,CR,T,L1,-,-P,-,-,-,-,-,-,-,-,-,F,12S,V,-,16S,L2,nad1,I,-,-,-Q,M,-,-,-,-,-,-,-,M,M,nad2,-,-,-,-,-,-,-,-,-,-,-,-,-,-,W,-,-A,-,-N,-
>77
-C,-Y,-,-,-,-,cox1,-S2,-,D,cox2,-,K,atp8,-,-,atp6,-,-,-,cox3,G,nad3,R,nad4l,nad4,H,S1,-,-,-,-,-,-,-,-,-nad6,-E,cob,-,-,-,CR,-,-,nad5,-,T,L1,-,-P,-,-,-,-,-,-,-,-,-,F,12S,V,-,16S,L2,nad1,I,-,-,-Q,M,-,-,-,-,-,-,-,-,-,nad2,-,-,-,-,-,-,-,-,-,-,-,-,-,-,W,-,-A,-,-N,-
>78
-,-Y,-,-,-,-,cox1,-S2,-,D,cox2,-,K,atp8,-,-,atp6,-,-,-,cox3,G,nad3,R,nad4l,nad4,H,-,-,-,-,-,-,-,-,-,-nad6,-E,cob,L1,T,S1,-,-,-,nad5,-,-,-,-,-,-,-,-,-,-,-,-,CR,-P,F,12S,V,-,16S,L2,nad1,I,-,-,-Q,M,-,-,-,-,-,-,-,-,-,nad2,-,-,-,-,-,-,-,-,-,-,-,-,-,-,W,-,-A,-C,CR,-N
>79
-C,-Y,-,-,-,-,cox1,-S2,-,D,cox2,-,K,atp8,-,-,atp6,-,-,-,cox3,G,nad3,R,nad4l,nad4,H,S1,-,-,-,nad5,-,-,-,-,-nad6,-E,cob,-,-,-,CR,-P,-,-,L1,T,-,-,-,-,-,-,-,-,-,-,-,-,F,12S,V,-,16S,L2,nad1,I,-,-,-Q,M,-,-,-,-,-,-,-,-,-,nad2,-,-,-,-,-,-,-,-,-,-,-,-,-,-,W,-,-,-,-N,-A
>80
-C,-Y,-,-,-,-,cox1,-S2,-,D,cox2,-,K,atp8,-,-,atp6,-,-,-,cox3,G,nad3,R,nad4l,nad4,H,S1,-,-,-,nad5,-,-,-,-,-nad6,-E,cob,-,-,-,CR,-,-,-,L1,T,-,-,-P,-,-,-,-,-,-,-,CR,-,F,12S,V,-,16S,L2,nad1,I,-,-,-Q,M,-,-,-,-,-,-,-,-,-,nad2,-,-,-,-,-,-,-,-,-,-,-,-,-,-,W,-,-A,-,-N,-
>81
-C,-Y,-,-,-,-,cox1,-S2,-,D,cox2,-,K,atp8,-,-,atp6,-,-,-,cox3,G,nad3,R,nad4l,nad4,H,-,-,-,-,nad5,-,-,-,-,-nad6,-E,cob,-,-,-,CR,-,-,-,L1,-,-,-,-Q,CR,nad5,CR,nad5,CR,S1,CR,T,-P,F,12S,V,-,16S,L2,nad1,I,-,-,-Q,M,-,-,-,-,-,-,-,-,-,nad2,-,-,-,-,-,-,-,-,-,-,-,-,-,-,W,-,-A,-,-N,-
>82
-C,-Y,-,-,-,-,cox1,-S2,-,D,cox2,atp6,K,atp6,K,atp8,atp6,-,-,-,cox3,G,nad3,R,nad4l,nad4,H,S1,-,-,-,nad5,-,-,-,-,-nad6,-E,cob,-,-,-,CR,-,-,-,-,T,L1,-,-P,-,-,-,-,-,-,-,-,-,F,12S,V,-,16S,L2,nad1,I,-,-,-Q,M,-,-,-,-,-,-,-,-,-,nad2,-,-,-,-,-,-,-,-,-,-,-,-,-,-,W,-,-A,-,-N,-
>83
-C,-Y,-,-,-,-,cox1,-S2,-,D,cox2,-,K,atp8,-,-,atp6,-,-,-,cox3,G,nad3,R,nad4l,nad4,H,S1,-,-,-,nad5,-,-,-,-,-nad6,-E,cob,-,-,-,-,-,-,-,-,-,-,-,-,-Q,-,-,-,-,-,-,CR,T,F,12S,V,-,16S,L2,-,I,-,-,-,M,-,-,-,-,-,L1,-P,nad1,-,nad2,-,-,-,-,-,-,-,-,-,-,-,-,-,-,W,-,-A,-,-N,-
>84
-C,-Y,-,-,-,-,cox1,-S2,-,D,cox2,-,K,atp8,-,-,atp6,-,-,-,cox3,G,nad3,R,nad4l,nad4,H,S1,-,-,-,nad5,-,-,-,-,-nad6,-E,cob,-,-,-,CR,-,-,-,L1,T,-,-,-P,-,-,-,-,-,-,-,-,-,F,12S,V,-,16S,L2,nad1,I,-,-,-Q,M,-,-,-,-,-,-,-,-,-,nad2,-,-,-,-,-,-,-,-,-,-,-,-,-,CR,W,-,-A,-,-N,-
>85
-C,-Y,-,-,-,-,cox1,-S2,-,D,cox2,-,K,atp8,-,-,atp6,-,-,-,cox3,G,nad3,R,nad4l,nad4,H,-,-,CR,-,nad5,-,-,-,-,-nad6,-E,cob,CR,-,S1,-,-,-,-,L1,T,-,-,-P,-,-,-,-,-,-,-,-,-,F,12S,V,-,16S,L2,nad1,I,-,-,-Q,M,-,-,-,-,-,-,-,-,-,nad2,-,-,-,-,-,-,-,-,-,-,-,-,-,-,W,-,-A,-,-N,-
>86
-C,-Y,-,-,-,-,cox1,-S2,-,D,cox2,-,K,atp8,-,-,atp6,-,-,-,cox3,G,nad3,R,nad4l,nad4,H,S1,-,-,-,nad5,-,-,-,-,-nad6,-E,cob,-,-,-,-,-,-,-,-,-,-,-,-,-Q,M,-,-,-,-,-,CR,T,F,12S,V,-,16S,L2,-,I,-,-,-Q,M,-,-,-,-,-,L1,-P,nad1,-,nad2,-,-,-,-,-,-,-,-,-,-,-,-,-,-,W,-,-A,-,-N,-
>87
-C,-Y,-,-,-,-,cox1,-S2,-,D,cox2,-,K,atp8,-,-,atp6,-,-,-,cox3,G,nad3,R,nad4l,nad4,H,S1,-,-,-,nad5,-,-,-,-,-nad6,-E,cob,-,-,-,CR,-,-,-,L1,T,-,-,-P,F,-,-,-,-,-,L1,T,-P,F,12S,V,-,16S,L2,nad1,I,-,-,-Q,M,-,-,-,-,-,-,-,-,-,nad2,-,-,-,-,-,-,-,-,-,-,-,-,-,-,W,-,-A,-,-N,-
>88
-C,-Y,-,-,-,-,cox1,-S2,-,D,cox2,-,K,atp8,-,-,atp6,-,-,-,cox3,G,nad3,R,nad4l,nad4,H,S1,-,-,-,nad5,-,-,-,-,-nad6,-E,cob,-,-,-,CR,-,-,-,L1,T,-,-,-P,-,-,-,-,-,-,-,-,-,F,12S,V,-,16S,L2,nad1,I,-,-,-Q,M,-,-,-,-,-,-,-,-,-,nad2,-,-,-,-,-,-,-,-,-,-,-,-,-,-,W,-,-A,-N,CR,-N
>89
-C,-Y,-,-,-,-,cox1,-S2,-,D,cox2,-,K,atp8,-,-,atp6,-,-,-,cox3,G,nad3,R,nad4l,nad4,H,S1,-,-,-,nad5,-,-,-,-,-nad6,-E,cob,-,-,-,CR,-P,CR,-,L1,T,-,-,-,-,-,-,-,-,-,-,-,-,F,12S,V,-,16S,L2,nad1,I,-,-,-Q,M,-,-,-,-,-,-,-,-,-,nad2,-,-,-,-,-,-,-,-,-,-,-,-,-,-,W,-,-A,-,-N,-

#Gymnophiona, containing gene rearrangement types 1-5;
>1
-C,-Y,-,-,-,-,cox1,-S2,-,D,cox2,-,K,atp8,-,-,atp6,-,-,-,cox3,G,nad3,R,nad4l,nad4,H,S1,L1,-,-,nad5,-,-,-,-,-nad6,-E,cob,-,-,-,-,-,-,-,-,T,-,-,-P,-,-,-,-,-,-,-,-,CR,F,12S,V,-,16S,L2,nad1,I,-,-,-Q,M,-,-,-,-,-,-,-,-,-,nad2,-,-,-,-,-,-,-,-,-,-,-,-,-,-,W,-,-A,-,-N,-
>2
-C,-Y,-,-,-,-,cox1,-S2,-,D,cox2,-,K,atp8,-,-,atp6,-,-,-,cox3,G,nad3,R,nad4l,nad4,H,S1,L1,-,-,nad5,-,-,-,-,-nad6,-E,cob,-,-,-,-,-,-,-,-,T,CR,-,-P,-,-,-,-,-,-,-,-,CR,F,12S,V,-,16S,L2,nad1,I,-,-,-Q,M,-,-,-,-,-,-,-,-,-,nad2,-,-,-,-,-,-,-,-,-,-,-,-,-,-,W,-,-A,-,-N,-
>3
-C,-Y,-,-,-,-,cox1,-S2,-,D,cox2,-,K,atp8,-,-,atp6,-,-,-,cox3,G,nad3,R,nad4l,nad4,H,S1,L1,-,-,nad5,-,-,-,-,-nad6,-E,cob,-,-,-,-,-,-,-,-,T,-,-,-P,-,-,-,-,-,-,-,-P,CR,F,12S,V,-,16S,L2,nad1,I,-,-,-Q,M,-,-,-,-,-,-,-,-,-,nad2,-,-,-,-,-,-,-,-,-,-,-,-,-,-,W,-,-A,-,-N,-
>4
-C,-Y,W,-A,-,-,cox1,-S2,-,D,cox2,-,K,atp8,-,-,atp6,-,-,-,cox3,G,nad3,R,nad4l,nad4,H,S1,L1,-,-,nad5,-,-,-,-,-nad6,-E,cob,-,-,-,-,-,-,-,-,T,-,-,-P,-,-,-,-,-,-,-,-,CR,F,12S,V,-,16S,L2,nad1,I,-,-,-Q,M,-,-,-,-,-,-,-,-,-,nad2,-,-,-,-,-,-,-,-,-,-,-,-,-,-,-,-,-,-,-N,-
>5
-,-Y,-,-,-,-,cox1,-S2,-,D,cox2,-,K,atp8,-,-,atp6,-,-,-,cox3,G,nad3,R,nad4l,nad4,H,S1,L1,-,-,nad5,-,-,-,-,-nad6,-E,cob,-,-,-,-,-,-,-,-,T,-,-,-P,-,-,-,-,-,-,-,-,CR,F,12S,V,-,16S,L2,nad1,I,-,-,-Q,M,-,-,-,-,-,-,-,-,-,nad2,-,-,-,-,-,-,-,-,-,-,-,-,-,-,-,-,-A,-C,W,-N

#Caudata, containing gene rearrangement types 1-2 and 6-11;
>1
-C,-Y,-,-,-,-,cox1,-S2,-,D,cox2,-,K,atp8,-,-,atp6,-,-,-,cox3,G,nad3,R,nad4l,nad4,H,S1,L1,-,-,nad5,-,-,-,-,-nad6,-E,cob,-,-,-,-,-,-,-,-,T,-,-,-P,-,-,-,-,-,-,-,-,CR,F,12S,V,-,16S,L2,nad1,I,-,-,-Q,M,-,-,-,-,-,-,-,-,-,nad2,-,-,-,-,-,-,-,-,-,-,-,-,-,-,W,-,-A,-,-N,-
>2
-C,-Y,-,-,-,-,cox1,-S2,-,D,cox2,-,K,atp8,-,-,atp6,-,-,-,cox3,G,nad3,R,nad4l,nad4,H,S1,L1,-,-,nad5,-,-,-,-,-nad6,-E,cob,-,-,-,-,-,-,-,-,T,CR,-,-P,-,-,-,-,-,-,-,-,CR,F,12S,V,-,16S,L2,nad1,I,-,-,-Q,M,-,-,-,-,-,-,-,-,-,nad2,-,-,-,-,-,-,-,-,-,-,-,-,-,-,W,-,-A,-,-N,-
>6
-C,-Y,-,-,-,-,cox1,-S2,-,D,cox2,-,K,atp8,-,-,atp6,-,-,-,cox3,G,nad3,R,nad4l,nad4,H,S1,L1,-,-,nad5,-,-,-,-,-,-,cob,-,-,-,-,-,-,-,-,T,CR,-nad6,-,-E,CR,-,-,-,-,-,-P,CR,F,12S,V,-,16S,L2,nad1,I,-,-,-Q,M,-,-,-,-,-,-,-,-,-,nad2,-,-,-,-,-,-,-,-,-,-,-,-,-,-,W,-,-A,-,-N,-
>7
-C,-Y,-,-,-,-,cox1,-S2,-,D,cox2,-,K,atp8,-,-,atp6,-,-,-,cox3,G,nad3,R,nad4l,nad4,H,S1,L1,-,-,nad5,-,-,-,-,-,-,cob,-,-,-,-,-,-,-,-,T,CR,-nad6,-,-E,CR,-,-,-,-,-,-P,CR,F,12S,V,-,16S,L2,CR,-nad6,-,-E,-P,F,-,L2,nad1,-,-,I,-Q,M,-,nad2,-,-,-,-,-,-,-,-,-,-,-,-,-,-,W,-,-A,-,-N,-
>8
-C,-Y,CR,-A,CR,-,cox1,-S2,-,D,cox2,-,K,atp8,-,-,atp6,-,-,-,cox3,G,nad3,R,nad4l,nad4,H,S1,L1,-,-,nad5,-,-,-,-,-nad6,-E,cob,-,-,-,-,-,-,-,-,T,CR,-,-P,-,-,-,-,-,-,-,-,CR,F,12S,V,-,16S,L2,nad1,I,-,-,-Q,M,-,-,-,-,-,-,-,-,-,nad2,-,-,-,-,-,-,-,-,-,-,-,-,-,-,W,-,-,-,-N,-
>9
-C,-Y,-,-,-,-,cox1,-S2,-,D,cox2,-,K,atp8,-,-,atp6,-,-,-,cox3,G,nad3,R,nad4l,nad4,H,S1,L1,-,-,nad5,T,CR,F,CR,-nad6,-E,cob,-,-,-,-,-,-,-,-,-,-,-,-P,F,nad5,-,T,-,-,-,-,CR,F,12S,V,-,16S,L2,nad1,I,-,-,-Q,M,-,-,-,-,-,-,-,-,-,nad2,-,-,-,-,-,-,-,-,-,-,-,-,-,-,W,-,-A,-,-N,-
>10
-C,-Y,-,-,-,-,cox1,-S2,-,D,cox2,-,K,atp8,-,-,atp6,-,-,-,cox3,G,nad3,R,nad4l,nad4,H,S1,L1,-,-,nad5,-,CR,-,-,-,-,cob,-,-,-,-,-,-,-,-,T,-,-nad6,-,-E,CR,-,-,-,-,-,-P,CR,F,12S,V,-,16S,L2,nad1,I,-,-,-Q,M,-,-,-,-,-,-,-,-,-,nad2,-,-,-,-,-,-,-,-,-,-,-,-,-,-,W,-,-A,-,-N,-
>11
-C,-Y,-,-,-,-,cox1,-S2,-,D,cox2,-,K,atp8,-,-,atp6,-,-,-,cox3,G,nad3,R,nad4l,nad4,H,S1,L1,-,-,nad5,-,-,-,-,-nad6,-E,cob,-,-,-,-,-,-,-,-,T,CR,-,cob,T,CR,cob,T,CR,-,-,-P,CR,F,12S,V,-,16S,L2,nad1,I,-,-,-Q,M,-,-,-,-,-,-,-,-,-,nad2,-,-,-,-,-,-,-,-,-,-,-,-,-,-,W,-,-A,-,-N,-

#Archaeobatrachia, containing gene rearrangement types 1-2 and 13-20;
>1
-C,-Y,-,-,-,-,cox1,-S2,-,D,cox2,-,K,atp8,-,-,atp6,-,-,-,cox3,G,nad3,R,nad4l,nad4,H,S1,L1,-,-,nad5,-,-,-,-,-nad6,-E,cob,-,-,-,-,-,-,-,-,T,-,-,-P,-,-,-,-,-,-,-,-,CR,F,12S,V,-,16S,L2,nad1,I,-,-,-Q,M,-,-,-,-,-,-,-,-,-,nad2,-,-,-,-,-,-,-,-,-,-,-,-,-,-,W,-,-A,-,-N,-
>2
-C,-Y,-,-,-,-,cox1,-S2,-,D,cox2,-,K,atp8,-,-,atp6,-,-,-,cox3,G,nad3,R,nad4l,nad4,H,S1,L1,-,-,nad5,-,-,-,-,-nad6,-E,cob,-,-,-,-,-,-,-,-,T,CR,-,-P,-,-,-,-,-,-,-,-,CR,F,12S,V,-,16S,L2,nad1,I,-,-,-Q,M,-,-,-,-,-,-,-,-,-,nad2,-,-,-,-,-,-,-,-,-,-,-,-,-,-,W,-,-A,-,-N,-
>13
-C,-Y,-,-,-,-,cox1,-S2,-,D,cox2,-,K,atp8,-,-,atp6,-,-,-,cox3,G,nad3,R,nad4l,nad4,H,S1,L1,-,-,nad5,-,-,-,-,-nad6,-E,cob,-,-,-,-,-,-,-,-,T,-,-,-,-,-,-,-,-,-,-,-,CR,F,12S,-,-,16S,L2,nad1,I,-,-,-Q,M,-,-,-,-,-,V,-P,M,-,nad2,-,-,-,-,-,-,-,-,-,-,-,-,-,-,-,-,-A,-,-N,-
>14
-C,-Y,-,-,-,-,cox1,-S2,-,D,cox2,-,K,atp8,-,-,atp6,-,-,-,cox3,G,nad3,R,nad4l,nad4,H,S1,L1,-,-,nad5,-,-,-,-,-nad6,-E,cob,-,-,-,-,-,-,-,-,T,-,-,-P,W,-,-,-,-,-,-,-,CR,F,12S,V,-,16S,L2,nad1,I,-,-,-Q,M,-,-,-,-,-,-,-,M,-,nad2,-,-,-,-,-,-,-,-,-,-,-,-,-,-,-,-,-A,-,-N,-
>15
-C,-Y,-,-,-,-,cox1,-S2,-,D,cox2,-,K,atp8,-,-,atp6,-,-,-,cox3,G,nad3,R,nad4l,nad4,H,S1,L1,-,-,nad5,-,-,-,-,-nad6,-E,cob,-,-,-,-,-,-,-,-,T,-,-,-P,W,-,-,-,-,-,-,-,CR,F,12S,V,-,16S,L2,nad1,-,-,-,-Q,M,-,-,-,-,-,I,-,M,-,nad2,-,-,-,-,-,-,-,-,-,-,-,-,-,-,-,-,-A,-,-N,-
>16
-C,-Y,-,-,-,-,cox1,-S2,-,D,cox2,-,K,atp8,-,-,atp6,-,-,-,cox3,G,nad3,R,nad4l,nad4,H,S1,L1,-,-,nad5,-,-,-,-,-nad6,-E,cob,-,-,-,-,-,-,-,-,T,-,-,-P,W,-,-,-,-,-,-,-,CR,F,12S,V,-,16S,L2,nad1,I,-,-,-Q,M,CR,-,-,-,-,-,-,M,-,nad2,-,-,-,-,-,-,-,-,-,-,-,-,-,-,-,-,-A,-,-N,-
>17
-C,-Y,-,-,-,-,cox1,-S2,-,D,cox2,-,K,atp8,-,-,atp6,-,-,-,cox3,G,nad3,R,nad4l,nad4,H,S1,L1,-,-,nad5,-,-,-,-,-nad6,-E,cob,-,-,-,-,-,-,-,-,T,-,-,-P,-,-,-,-,-,-,-,-,CR,I,12S,V,-,16S,L2,nad1,W,-,F,-Q,M,-,-,-,-,-,-,-,-,-,nad2,-,-,-,-,-,-,-,-,-,-,-,-,-,-,-,-,-A,-,-N,-
>18
-C,-Y,-,-,-,-,cox1,-S2,-,D,cox2,-,K,atp8,-,-,atp6,-,-,-,cox3,G,nad3,R,nad4l,nad4,H,S1,L1,-,-,nad5,-,-,-,-,-nad6,-E,cob,-,-,-,-,-,-,-,-,T,-,-,-P,W,-,-,-,-,-,-,-,CR,F,12S,V,-,16S,L2,nad1,I,-,-,-Q,M,CR,-,-,-,-,-,-,-,-,nad2,-,-,-,-,-,-,-,-,-,-,-,-,-,-,W,-,-A,-,-N,-
>19
-C,-Y,-,-,-,-,cox1,-S2,-,D,cox2,-,K,atp8,-,-,atp6,-,-,-,cox3,G,nad3,R,nad4l,nad4,H,S1,L1,-,-,nad5,-,-,-,-,-nad6,-E,cob,-,-,-,-,-,-,-,-,T,-,-,-P,W,-,-,-,-,-,-,-,CR,F,12S,V,-,16S,L2,nad1,I,-,-,-Q,M,-,-,-,-,-,-,-,M,CR,nad2,-,-,-,-,-,-,-,-,-,-,-,-,-,-,-,-,-A,-,-N,-
>20
-C,-Y,-,-,-,-,cox1,-S2,-,D,cox2,-,K,atp8,-,-,atp6,-,-,-,cox3,G,nad3,R,nad4l,nad4,H,S1,L1,-,-,nad5,-,-,-,-,-,-,cob,-,-,-,-,-,-,-,-,T,CR,-nad6,-,-E,-,-,-,-,-,-,-P,CR,F,12S,V,-,16S,L2,nad1,I,-,-,-Q,M,-,-,-,-,-,-,-,-,-,nad2,-,-,-,-,-,-,-,-,-,-,-,-,-,-,W,-,-A,-,-N,-

#Neobatrachia, containing gene rearrangement types 1 and 21-89;
>1
-C,-Y,-,-,-,-,cox1,-S2,-,D,cox2,-,K,atp8,-,-,atp6,-,-,-,cox3,G,nad3,R,nad4l,nad4,H,S1,L1,-,-,nad5,-,-,-,-,-nad6,-E,cob,-,-,-,-,-,-,-,-,T,-,-,-P,-,-,-,-,-,-,-,-,CR,F,12S,V,-,16S,L2,nad1,I,-,-,-Q,M,-,-,-,-,-,-,-,-,-,nad2,-,-,-,-,-,-,-,-,-,-,-,-,-,-,W,-,-A,-,-N,-
>21
-C,-Y,-,-,-,-,cox1,-S2,-,D,cox2,-,K,atp8,-,-,atp6,-,-,-,cox3,G,nad3,R,nad4l,nad4,H,S1,-,-,-,nad5,-,-,-,-,-nad6,-E,cob,-,-,-,CR,-,-,-,L1,T,-,-,-P,-,-,-,-,-,-,-,-,-,F,12S,V,-,16S,L2,nad1,I,-,-,-Q,M,-,-,-,-,-,-,-,-,-,nad2,-,-,-,-,-,-,-,-,-,-,-,-,-,-,W,-,-A,-,-N,-
>22
-C,-Y,-,-,-,-,cox1,-S2,-,D,cox2,-,K,atp8,-,-,atp6,-,-,-,cox3,G,nad3,R,nad4l,nad4,H,S1,-,-,-,nad5,-,-,-,-,-nad6,-E,cob,-,-,-,CR,-,-,-,L1,CR,T,CR,-P,-,-,-,-,-,-,-,-,-,F,12S,V,-,16S,L2,nad1,I,-,-,-Q,M,-,-,-,-,-,-,-,-,-,nad2,-,-,-,-,-,-,-,-,-,-,-,-,-,-,W,-,-A,-,-N,-
>23
-,-,-,-,-,-,cox1,-S2,-,D,cox2,-,K,atp8,-,-,atp6,-N,-C,-Y,cox3,G,nad3,R,nad4l,nad4,H,S1,-,-,-,nad5,-,-,-,-,-nad6,-E,cob,-,-,-,CR,-,-,-,L1,T,-,-,-P,-,-,-,-,-,-,-,-,-,F,12S,V,-,16S,L2,nad1,I,-,-,-Q,M,-,-,-,-,-,-,-,-,-,nad2,-,-,-,-,-,-,-,-,-,-,-,-,-,-,W,-,-A,-,-,-
>24
-,-,-,-,-,-,cox1,-S2,-,D,cox2,-,K,atp8,-,-,atp6,-C,-Y,-A,cox3,G,nad3,R,nad4l,nad4,H,S1,-,-,-,nad5,-,-,-,-,-nad6,-E,cob,-,-,-,CR,-,-,-,L1,T,-,-,-P,-,-,-,-,-,-,-,-,-,F,12S,V,-,16S,L2,nad1,I,-,-,-Q,M,-,-,-,-,-,-,-,-,-,nad2,-,-,-,-,-,-,-,-,-,-,-,-,-,-,W,-,-,-,-N,-
>25
-C,-Y,-,-,-,-,cox1,-S2,-,D,cox2,-,K,atp8,-,-,atp6,-,-,-,cox3,G,nad3,R,nad4l,nad4,H,S1,-,-,-,nad5,-,-,-,-,-nad6,-E,cob,-,-,-,CR,-P,CR,-,L1,CR,T,-,-,-,-,-,-,-,-,-,-,-,F,12S,V,-,16S,L2,nad1,I,-,-,-Q,M,-,-,-,-,-,-,-,-,-,nad2,-,-,-,-,-,-,-,-,-,-,-,-,-,-,W,-,-A,-,-N,-
>26
-C,-Y,-,-,-,-,cox1,-S2,-,D,cox2,-,K,atp8,-,-,atp6,-,-,-,cox3,G,nad3,R,nad4l,nad4,H,S1,-,-,-,nad5,-,-,-,-,-nad6,-E,cob,-,-,-,CR,-,-,-,L1,T,CR,-,-P,-,-,-,-,-,-,-,-,-,F,12S,V,-,16S,L2,nad1,I,-,-,-Q,M,-,-,-,-,-,-,-,-,-,nad2,-,-,-,-,-,-,-,-,-,-,-,-,-,-,W,-,-A,-,-N,-
>27
-C,-Y,-,-,-,-,cox1,-S2,-,D,cox2,-,K,atp8,-,-,atp6,-,-,-,cox3,G,nad3,R,nad4l,nad4,H,S1,-,-,-,nad5,-,-,-,-,-nad6,-E,cob,-,-,-,CR,-,-,-,L1,T,-,-,-P,-,-,-,-,-,-,-,-,-,F,12S,V,-,16S,L2,nad1,I,-,-,-Q,M,-,-,-,-,-,-,-,-,-,nad2,-,-,-,-,-,-,-,-,-,-,-,-,-,-,W,-,-,-,-N,-A
>28
-C,-Y,-,-,-,-,cox1,-S2,-,D,cox2,-,K,atp8,-,-,atp6,-,-,-,cox3,G,nad3,R,nad4l,nad4,H,S1,nad5,CR,T,-P,CR,H,S1,nad5,-nad6,-E,cob,-,-,-,CR,-,-,-,L1,T,-,-,-P,-,-,-,-,-,-,-,-,-,F,12S,V,-,16S,L2,nad1,I,-,-,-Q,M,-,-,-,-,-,-,-,-,-,nad2,-,-,-,-,-,-,-,-,-,-,-,-,-,-,W,-,-,-,-N,-A
>29
-C,-Y,-,-,-,-,cox1,-S2,-,D,cox2,-,K,atp8,-,-,atp6,-,-,-,cox3,G,nad3,R,nad4l,nad4,H,S1,-,-,-,-,-,-,-,-,-nad6,-E,cob,-,-,-,CR,-P,CR,nad5,L1,T,-,-,-,-,-,-,-,-,-,-,-,-,F,12S,V,-,16S,L2,nad1,I,-,-,-Q,M,-,-,-,-,-,-,-,M,-,nad2,-,-,-,-,-,-,-,-,-,-,-,-,-,-,W,-,-A,-,-N,-
>30
-C,-Y,-,-,-,-,cox1,-S2,-,D,cox2,-,K,atp8,-,-,atp6,-,-,-,cox3,G,nad3,R,nad4l,nad4,H,S1,-,-,-,-,-,-,-,-,-nad6,-E,cob,-,-,-,CR,-,-,nad5,-,T,-,-,-P,-,-,-,-,-,-,-,L1,-,F,12S,V,-,16S,L2,nad1,I,-,-,-Q,M,-,-,-,-,-,-,-,M,-,nad2,-,-,-,-,-,-,-,-,-,-,-,-,-,-,W,-,-A,-,-N,-
>31
-C,-Y,-,-,-,-,cox1,-S2,-,D,cox2,-,K,atp8,-,-,atp6,-,-,-,cox3,G,nad3,R,nad4l,nad4,H,S1,-,-,-,-,-,-,-,-,-nad6,-E,cob,-,-,-,CR,-,-,nad5,L1,-,CR,-,-,-,nad5,-,T,-,-,-,-P,-,F,12S,V,-,16S,L2,nad1,I,-,-,-Q,M,-,-,-,-,-,-,-,M,-,nad2,-,-,-,-,-,-,-,-,-,-,-,-,-,-,W,-,-A,-,-N,-
>32
-C,-Y,-,-,-,-,cox1,-S2,-,D,cox2,-,K,atp8,-,-,atp6,-,-,-,cox3,G,nad3,R,nad4l,nad4,H,S1,-,-,-,-,-,-,-,-,-nad6,-E,cob,-,-,-,CR,-,-,nad5,L1,T,-,-,-P,-,-,-,-,-,-,-,-,-,F,12S,V,-,16S,L2,nad1,I,-,-,-Q,M,-,-,-,-,-,-,-,M,-,nad2,-,-,-,-,-,-,-,-,-,-,-,-,-,-,W,-,-A,-,-N,-
>33
-C,-Y,-,-,-,-,cox1,-S2,-,D,cox2,-,K,atp8,-,-,atp6,-,-,-,cox3,G,nad3,R,nad4l,nad4,H,S1,-,-,-,nad5,-,-,-,-,-nad6,-E,cob,-,-,-,CR,-,-,-,L1,T,-,-,-P,-,-,-,-,-,-,-,-,-,F,12S,V,-,16S,L2,CR,-Q,CR,-A,-N,-C,CR,T,-P,F,CR,nad1,I,M,M,nad2,-,-,-,-,-,-,-,-,-,-,-,-,-,-,W,-,-A,-,-N,-
>34
-,-,-,-,-,-,cox1,-S2,-,D,cox2,-,K,atp8,-,-,atp6,-,-,-,cox3,G,nad3,R,nad4l,nad4,H,S1,-,-,-,nad5,-,-,-,-,-,-E,cob,-,-,-,CR,-Q,CR,-,-,-Y,CR,-nad6,-P,CR,-A,-N,-C,CR,-S2,CR,L1,-P,F,12S,V,-,16S,L2,nad1,I,-,-,-,M,-,-,-,-,-,-,-,M,-,nad2,-,-,-,-,-,-,-,-,-,-,-,-,-,-,W,-,-,CR,-,-
>35
-,-,-,-,-,-,cox1,-,-,D,cox2,-,K,atp8,-,-,atp6,-,-,-,cox3,G,nad3,R,nad4l,nad4,H,S1,-,-,-,nad5,-,-,-,cob,-nad6,-E,-,-,-,-,CR,-,-,-,-,-,-,-,-P,-Q,-A,-N,-Y,-,-S2,-,L1,T,F,12S,V,-,16S,L2,nad1,I,-,-,-,M,-,-,-,-,-,-,-,M,-,nad2,-,-,-,-,-,-,-,-,-,-,-,-,-,-,W,-,-,-,-,-
>36
-C,-C,-C,-C,-Y,-,cox1,-S2,-,D,cox2,-,K,atp8,-,-,atp6,-,-,-,cox3,G,nad3,R,nad4l,nad4,H,S1,-,-,-,nad5,-,-,-,-,-nad6,-,cob,CR,-,-E,CR,-,-,-,L1,T,-,-,-P,-,-,-,-,-,-,-,-,-,F,12S,V,-,16S,L2,nad1,I,-,-,-Q,M,-,-,-,-,-,-,-,M,-,nad2,-,-,-,-,-,-,-,-,-,-,-,-,-,-,W,-,-A,-,-N,-
>37
-C,-Y,-,-,-,-,cox1,-S2,-,D,cox2,-,K,atp8,-,-,atp6,-,-,-,cox3,G,nad3,R,nad4l,nad4,H,S1,-,-,-,nad5,-,-,-,-,-nad6,-E,cob,-,-,-,CR,-,-,-,L1,T,-,-,-P,-,-,-,-,-,-,-,-,-,F,12S,V,-,16S,L2,nad1,I,-,-,-Q,M,-,-,-,-,-,-,-,M,-,nad2,-,-,-,-,-,-,-,-,-,-,-,-,-,-,W,-,-A,-,-N,CR
>38
-C,-Y,-,-,-,-,cox1,-S2,-,D,cox2,-,K,atp8,-,-,atp6,-,-,-,cox3,G,nad3,R,nad4l,nad4,H,S1,-,-,-,nad5,-,-,-,-,-nad6,-E,cob,-,-,-,CR,-,-,-,L1,T,-,-,-P,-,-,-,-,-,-,-,-,-,F,12S,V,-,16S,L2,nad1,I,-,-,-Q,M,-,-,-,-,-,-,-,M,-,nad2,-,-,-,-,-,-,-,-,-,-,-,-,-,-,W,-,-A,CR,-A,-N
>39
-C,-Y,-,-,-,-,cox1,-S2,-,D,cox2,-,K,atp8,-,-,atp6,-,-,-,cox3,G,nad3,R,nad4l,nad4,H,S1,-,-,-,nad5,-,-,-,-,-nad6,-E,cob,-,-,-,CR,-,-,-,L1,T,-,-,-P,-,-,-,-,-,-,-,-,-,F,12S,V,-,16S,L2,nad1,I,-,-,-Q,M,-,-,-,-,-,-,-,M,-,nad2,-,-,-,-,-,-,-,-,-,-,-,-,-,-,W,-,-A,CR,-N,-
>40
-C,-Y,-,-,-,-,cox1,-S2,-,D,cox2,-,K,atp8,-,-,atp6,-,-,-,cox3,G,nad3,R,nad4l,nad4,H,S1,-,-,-,nad5,-,-,-,-,-nad6,-E,cob,-,-,-,CR,-,-,-,L1,T,-,-,-P,-,-,-,-,-,-,-,-,-,F,12S,V,-,16S,L2,nad1,I,-,-,-Q,M,-,-,-,-,-,-,-,M,-,nad2,-,-,-,-,-,-,-,-,-,-,-,-,-,-,W,-,-A,-,-N,-
>41
-C,-Y,-N,-,-,-,cox1,-S2,-,D,cox2,-,K,atp8,-,-,atp6,-,-,-,cox3,G,nad3,R,nad4l,nad4,H,S1,-,-,-,-,-,-,-,-,-nad6,-E,cob,-,-,-,CR,-,-,nad5,L1,T,-,-,-P,-,-,-,-,-,-,-,-,-,F,12S,V,-,16S,L2,nad1,I,-,-,-Q,M,-,-,-,-,-,-,-,M,-,nad2,-,-,-,-,-,-,-,-,-,-,-,-,-,-,W,-,-A,-,-,-
>42
-C,-Y,-,-,-,-,cox1,-S2,-,D,cox2,-,K,atp8,-,-,atp6,-,-,-,cox3,G,nad3,R,nad4l,nad4,H,S1,-,-,-,-,-,-,-,-,-nad6,-E,cob,-,-,-,CR,-,-,nad5,L1,T,-,-,-P,-,-,-,-,-,-,-,-,-,F,12S,V,-,16S,L2,nad1,I,-,-,-Q,M,-,-,-,-,-,-,-,-,-,nad2,-,-,-,-,-,-,-,-,-,-,-,-,-,-,W,-,-A,-,-N,-
>43
-C,-Y,-,-,-,-,cox1,-S2,-,D,cox2,-,K,atp8,-,-,atp6,-,-,-,cox3,G,nad3,R,nad4l,nad4,-,S1,-,-,-,nad5,-,CR,-,-,-nad6,-E,cob,-,-,-,CR,-,-,-,L1,T,-,-,-P,-,-,-,-,-,-,-,-,-,F,12S,V,-,16S,L2,nad1,I,-,-,-Q,M,-,-,-,-,-,-,-,-,-,nad2,-,-,-,-,-,-,-,-,-,-,-,-,-,-,W,-,-A,CR,-N,-
>44
-C,-Y,-A,-N,-C,-Y,cox1,-S2,-,D,cox2,-,K,atp8,-,-,atp6,-,-,-,cox3,G,nad3,R,nad4l,nad4,-,S1,-,-,-,nad5,-,-,-,-,-nad6,-E,-,CR,H,-,-,-,-,-,L1,T,-,-,-P,-,-,-,-,-,-,-,-,-,F,12S,V,-,16S,L2,nad1,I,-,-,-Q,M,-,-,-,-,-,-,-,-,-,nad2,-,-,-,-,-,-,-,-,-,-,-,-,-,-,W,-,-A,-,-N,-
>45
-C,-Y,-,-,-,-,cox1,-S2,-,D,cox2,-,K,atp8,-,-,atp6,-,-,-,cox3,G,nad3,R,nad4l,nad4,-,S1,-,-,-,nad5,-,-,-,-,-nad6,-E,cob,CR,H,-,-,-,-,-,L1,T,-,-,-P,-,-,-,-,-,-,-,-,-,F,12S,V,-,16S,L2,nad1,I,-,-,-Q,M,-,-,-,-,-,-,-,-,-,nad2,-,-,-,-,-,-,-,-,-,-,-,-,-,-,W,-,-A,-,-N,-
>46
-C,-Y,-,-,-,-,cox1,-S2,-,D,cox2,-,K,atp8,-,-,atp6,-,-,-,cox3,G,nad3,R,nad4l,nad4,H,S1,-,-,-,-,-,-,-,-,-nad6,-E,cob,-,-,-,CR,L1,-,nad5,CR,T,-,-,-P,-,-,-,-,-,-,-,-,-,F,12S,V,-,16S,L2,nad1,I,-,-,-Q,M,-,-,-,-,-,-,-,-,-,nad2,-,-,-,-,-,-,-,-,-,-,-,-,-,-,W,-,-A,-,-N,-
>47
-C,-,-A,-N,-C,-Y,cox1,-S2,-,D,cox2,-,K,atp8,-,-,atp6,-,-,-,cox3,G,nad3,R,nad4l,nad4,H,S1,-,-,-,nad5,-,-,-,-,-nad6,-E,cob,-,-,-,CR,-,-,-,L1,T,-,-,-P,-,-,-,-,-,-,-,-,-,F,12S,V,-,16S,L2,nad1,I,-,-,-Q,M,-,-,-,-,-,-,-,-,-,nad2,-,-,-,-,-,-,-,-,-,-,-,-,-,-,W,-,-A,-,-N,-
>48
-C,-Y,-,-,-,-,cox1,-S2,-,D,cox2,-,K,atp8,-,-,atp6,-,-,-,cox3,G,nad3,R,nad4l,nad4,H,S1,-,-,-,nad5,-,CR,-,-,-nad6,-E,cob,-,-,-,CR,-,-,-,L1,T,-,-,-P,-,-,-,-,-,-,-,-,-,F,12S,V,-,16S,L2,nad1,I,-,-,-Q,M,-,-,-,-,-,-,-,-,-,nad2,-,-,-,-,-,-,-,-,-,-,-,-,-,-,W,-,-A,-,-N,-
>49
-C,-A,-Y,-,-,-,cox1,-S2,-,D,cox2,-,K,atp8,-,-,atp6,-,-,-,cox3,G,nad3,R,nad4l,nad4,H,S1,-,-,-,nad5,-,-,-,-,-nad6,-E,cob,-,-,-,CR,-,-,-,L1,T,-,-,-P,-,-,-,-,-,-,-,-,-,F,12S,V,-,16S,L2,nad1,I,-,-,-Q,M,-,-,-,-,-,-,-,-,-,nad2,-,-,-,-,-,-,-,-,-,-,-,-,-,-,W,-,-,-,-N,-
>50
-C,-Y,-,-,-,-,cox1,-S2,-,D,cox2,-,K,atp8,-,-,atp6,-,-,-,cox3,G,nad3,R,nad4l,nad4,H,-,-,-,-,-,-,CR,-,-,-nad6,-E,cob,CR,-,S1,-,-,-,nad5,L1,T,-,-,-P,-,-,-,-,-,-,-,-,-,F,12S,V,-,16S,L2,nad1,I,-,-,-Q,M,-,-,-,-,-,-,-,-,-,nad2,-,-,-,-,-,-,-,-,-,-,-,-,-,-,W,-,-A,-,-N,-
>51
-C,-Y,-,-,-,-,cox1,-S2,-,D,cox2,-,K,atp8,-,-,atp6,-,-,-,cox3,G,nad3,R,nad4l,nad4,H,-,-,-,-,-,-,-,-,-,-nad6,-E,cob,CR,H,S1,-,-,-,nad5,-E,-,L1,T,-P,-,-,-,-,-,-,-,-,-,F,12S,V,-,16S,L2,nad1,I,-,-,-Q,M,-,-,-,-,-,-,-,-,-,nad2,-,-,-,-,-,-,-,-,-,-,-,-,-,-,W,-,-A,-,-N,-
>52
-C,-Y,-,-,-,-,cox1,-S2,-,D,cox2,-,K,atp8,-,-,atp6,-,-,-,cox3,G,nad3,R,nad4l,nad4,H,S1,-,-,-,nad5,-,-,-,-,-nad6,-E,cob,-,-,-,CR,-,-,-,L1,T,-,-,-P,-,-,-,-,-,-,-,-,-,F,12S,V,-,16S,L2,nad1,I,-,-,-Q,M,-,-,-,-,-,-,-,-,-,nad2,-,-,-,-,-,-,-,-,-,-,-,-,-,-,W,CR,-A,-,-N,-
>53
-C,-Y,-,-,-,-,cox1,-S2,-,D,cox2,-,K,atp8,-,-,atp6,-,-,-,cox3,G,nad3,R,nad4l,nad4,H,S1,-,-,-,nad5,-,-,-,-,-nad6,-E,cob,-,-,-,CR,-,-,-,L1,-,CR,T,-P,-,-,-,-,-,-,-,-,-,F,12S,V,-,16S,L2,nad1,I,-,-,-Q,M,-,-,-,-,-,-,-,-,-,nad2,-,-,-,-,-,-,-,-,-,-,-,-,-,-,W,-,-A,-,-N,-
>54
-C,-Y,-,-,-,-,cox1,-S2,-,D,cox2,-,K,atp8,-,-,atp6,-,-,-,cox3,G,nad3,R,nad4l,nad4,H,S1,-,-,-,nad5,-,-,-,-,-nad6,-E,cob,-,-,-,CR,-,-,-,L1,-,-,-,-P,-,CR,-,T,-,-,-,-,-,F,12S,V,-,16S,L2,nad1,I,-,-,-Q,M,-,-,-,-,-,-,-,-,-,nad2,-,-,-,-,-,-,-,-,-,-,-,-,-,-,W,CR,-A,-,-N,-
>55
-,-,-,-,-,-,cox1,-S2,-,D,cox2,-,K,atp8,-,-,atp6,-,-,-,cox3,G,nad3,R,-,-,-,-,-,-,-,-,-,-,-,-,-,-E,cob,-,-,-,-,-,-,-,-,T,-,-,-,-,-,-N,-C,-Y,-,-,-,CR,F,12S,L1,V,16S,L2,-,M,-,nad2,nad4l,nad4,-,H,S1,nad5,-,-nad6,-P,nad1,-,-,-,-,-,-,-,-,-,-,-,-,-,-,-,-,W,-,-A,-,-,-
>56
-,-,-,-,-,-,cox1,-S2,-,D,cox2,-,K,atp8,-,-,atp6,-,-,-,cox3,G,nad3,R,-,-,-,-,-,-,-,-,-,-,-,-,-,-E,cob,-,-,-,-,-,-,-,-,T,-,-,-,-,-,-N,-C,-Y,-,-,-,CR,F,12S,L1,V,16S,L2,-,-,-,nad2,nad4l,nad4,-,H,S1,nad5,-,-nad6,-P,nad1,-,-,-,-,-,-,-,-,-,-,-,-,I,-Q,M,-,W,-,-A,-,-,-
>57
-,-,-,-,-,-,cox1,-,-,D,cox2,-,K,atp8,-,-,atp6,-,-,-,cox3,G,nad3,R,nad4l,nad4,H,S1,-,-,-,nad5,-,-,-,-,-,-,cob,CR,-N,-C,-Y,CR,-S2,-nad6,-E,CR,L1,T,-P,-,-,-,-,-,-,-,-,-,F,12S,V,-,16S,L2,nad1,I,-,-,-Q,M,-,-,-,-,-,-,-,-,-,nad2,-,-,-,-,-,-,-,-,-,-,I,-Q,M,-,W,-,-A,-,-,-
>58
-,-Y,-,-,-,-,cox1,-S2,-,-,cox2,-,-,atp8,-,-,atp6,-,-,-,cox3,G,-,-,nad4l,nad4,H,S1,-,-,-,-,-,-,-,-,-nad6,-E,cob,-,-,-,CR,-,-,-,-,-,L1,T,-P,-,-,-,-,-,-,-,-,-,F,12S,V,-,16S,L2,-,I,-,CR,-C,D,-,K,cox3,nad3,-,R,nad5,-nad6,-E,cob,CR,L1,T,-P,F,12S,V,16S,L2,nad1,-,-Q,M,nad2,W,-,-A,-,-N,-
>59
-C,-Y,-,-,-,-,cox1,-S2,-,D,cox2,-,K,atp8,-,-,atp6,-,-,-,cox3,G,nad3,R,nad4l,nad4,H,S1,-,-,-,-,-,-,-,-,-nad6,-E,cob,-,-,-,CR,-,-,nad5,I,M,L1,-,-P,-,-,-,-,-,-,-,-,-,F,12S,V,-,16S,L2,-,T,nad1,CR,-Q,M,-,-,-,-,-,-,-,-,-,nad2,-,-,-,-,-,-,-,-,-,-,-,-,-,-,W,-,-A,-,-N,-
>60
-C,-Y,-,-,-,-,cox1,-S2,-,D,cox2,-,K,atp8,-,-,atp6,-,-,-,cox3,G,nad3,R,nad4l,nad4,H,S1,-,-,-,nad5,-,-,-,-,-nad6,-E,cob,L1,-,-,CR,-,-,-,-,T,-,-,-P,-,-,-,-,-,-,-,-,-,F,12S,V,-,16S,L2,nad1,I,-,-,-Q,M,-,-,-,-,-,-,-,-,-,nad2,-,-,-,-,-,-,-,-,-,-,-,-,-,-,W,-,-A,-,-N,-
>61
-C,-Y,-,-,-,-,cox1,-S2,-,D,cox2,-,K,atp8,-,-,atp6,-,-,-,cox3,G,nad3,R,nad4l,nad4,-,S1,-,-,-,nad5,-,-,-,-,-nad6,-E,cob,-,-,-,CR,-,-,-,-,T,-,-,-P,-,-,-,-,-,-,-,-,-,F,12S,V,-,L1,T,-P,F,-,CR,V,-,CR,H,S1,-,-,-,-P,-,-,-,-,-,-,-,F,12S,V,16S,L2,nad1,I,-Q,M,nad2,W,CR,-N,-,-A,-
>62
-C,-Y,-,-,-,-,cox1,-S2,-,D,cox2,-,K,atp8,-,-,atp6,-,-,-,cox3,G,nad3,R,nad4l,nad4,-,S1,-,-,-,nad5,-,-,-,-,-nad6,-E,cob,-,H,S1,CR,-,-,-,L1,T,-,-,-P,-,-,-,-,-,-,-,-,-,F,12S,V,-,16S,L2,nad1,I,-,-,-Q,M,-,-,-,-,-,-,-,-,-,nad2,-,-,-,-,-,-,-,-,-,-,-,-,-,CR,-N,-,W,-,-A,-
>63
-C,-Y,-,-,-,-,cox1,-S2,-,D,cox2,-,K,atp8,-,-,atp6,-,-,-,cox3,G,nad3,R,nad4l,nad4,-,S1,-,-,-,nad5,-,-,-,-,-nad6,-E,cob,-,H,S1,CR,-,-,-,L1,T,-,-,-P,-,-,-,-,-,-,-,-,-,F,12S,V,-,16S,L2,nad1,I,-,-,-Q,M,-,-,-,-,-,-,-,-,-,nad2,-,-,-,-,-,-,-,-,-,-,-,-,-,-,W,-,-N,CR,-A,-
>64
-C,CR,-Y,-A,-,-,cox1,-S2,-,D,cox2,-,K,atp8,-,-,atp6,-,-,-,cox3,G,nad3,R,nad4l,nad4,H,S1,-,-,-,nad5,-,CR,-,-,-nad6,-E,cob,-,-,-,CR,-,-,-,L1,T,-,-,-P,-,-,-,-,-,-,-,-,-,F,12S,V,-,16S,L2,nad1,I,-,M,-Q,M,-,-,-,-,-,-,-,-,-,nad2,-,-,-,-,-,-,-,-,-,-,-,-,-,-,W,-,-N,-,-,-
>65
-C,-Y,-,-,-,-,cox1,-S2,-,D,cox2,-,K,atp8,-,-,atp6,-,-,-,cox3,G,nad3,R,nad4l,nad4,H,S1,-,-,-,nad5,-,-,-,-,-nad6,-,cob,-,-,-E,CR,-,-,-,L1,T,-,-,-P,-,-,-,-,-,-,-,-,-,F,12S,V,-,16S,L2,nad1,I,-,-,-Q,M,-,-,-,-,-,-,-,-,-,nad2,-,-,-,-,-,-,-,-,-,-,-,-,-,-,W,-,-A,-,-N,-
>66
-C,-Y,-,-,-,-,cox1,-S2,-,D,cox2,-,K,atp8,-,-,atp6,-,-,-,cox3,G,nad3,R,nad4l,nad4,H,S1,-,-,-,nad5,-,-,-,-,-nad6,-E,cob,-,-,-,CR,-P,CR,-,-,T,L1,-,-,-,-,-,-,-,-,-,-,CR,F,12S,V,-,16S,L2,nad1,I,-,-,-Q,M,-,-,-,-,-,nad2,CR,M,-,nad2,-,-,-,-,-,-,-,-,-,-,-,-,-,-,W,-,-N,-,-A,-
>67
-C,M,CR,W,-Y,-,cox1,-S2,-,D,cox2,-,K,atp8,-,-,atp6,-,-,-,cox3,G,nad3,R,nad4l,nad4,H,S1,-,-,-,nad5,-,-,-,-,-nad6,-E,cob,-,-,-,CR,-,-,-,L1,-,-,T,-P,-,-,-,-,-,-,-,-,CR,F,12S,V,-,16S,L2,nad1,I,-,-,-Q,M,-,-,-,-,-,-,-,-,-,nad2,-,-,-,-,-,-,-,-,-,-,-,-,-,-,-,-,-A,-,-N,-
>68
-C,-N,-,-,-,-,cox1,-S2,-,D,cox2,-,K,atp8,-,-,atp6,-,-,-,cox3,G,nad3,R,nad4l,nad4,nad5,S1,-,-,-,-,-,-,-,-,-nad6,-E,cob,-,-,-,-,-,-,-,L1,-,-,H,-P,-,-,-,-,-,-,-,-,-,F,12S,V,-,16S,L2,nad1,I,-,-,-Q,M,-,-,-,-,-,-,-,M,-,nad2,-,-,-,-,-,-,-,-,-,-,-,-,-,T,W,CR,-A,-,-Y,-
>69
-,-Y,-,-,-,-,cox1,-S2,-,D,cox2,-,K,atp8,-,-,atp6,-,-,-,cox3,G,nad3,R,nad4l,nad4,nad5,S1,-,-,-,-,-,-,-,-,-nad6,-E,cob,-,-,-,-,-,-,-,L1,-,-,H,-P,-,-,-,-,-,-,-,-,-,F,12S,V,-,16S,L2,nad1,-,-,-,-Q,M,-,-,-,-,-,T,I,M,-,nad2,-,-,-,-,-,-,-,-,-,-,-,-,-,CR,-N,-,-C,-,-A,-
>70
-C,-Y,-,-,-,-,cox1,-S2,-,D,cox2,-,K,atp8,-,-,atp6,-,-,-,cox3,G,nad3,R,nad4l,nad4,H,S1,-,-,-,nad5,-,-,-,-,-nad6,-E,cob,-,-,-,CR,-,-,-,L1,T,-,-,-P,-,-,-,-,-,-,-,-,-,F,12S,V,-,16S,L2,nad1,I,-,-Q,CR,M,-,-,-,-,-,-,-,-,-,nad2,-,-,-,-,-,-,-,-,-,-,-,-,-,-,W,-,-A,-,-N,-
>71
-C,-Y,-,-,-,-,cox1,-S2,CR,D,cox2,-,K,atp8,-,-,atp6,-,-,-,cox3,G,nad3,R,nad4l,nad4,H,S1,-,-,-,nad5,-,-,-,-,-nad6,-E,cob,-,-,-,CR,-,-,-,L1,T,-,-,-P,-,-,-,-,-,-,-,-,-,F,12S,V,-,16S,L2,nad1,I,-,-Q,CR,M,-,-,-,-,-,-,CR,M,-,nad2,-,-,-,-,-,-,-,-,-,-,-,-,-,-,W,-,-A,-,-N,-
>72
-C,-Y,-,-,-,-,cox1,-S2,-,D,cox2,-,K,atp8,-,-,atp6,-,-,-,cox3,G,nad3,R,nad4l,nad4,H,S1,-,-,-,-,-,-,-,-,-nad6,-E,cob,-,-,-,CR,-,-,nad5,-,T,-,-,-P,L1,-,-,-,-,-,-,-,-,F,12S,V,-,16S,L2,nad1,I,-,-,-Q,M,-,-,-,-,-,-,-,-,-,nad2,-,-,-,-,-,-,-,-,-,-,-,-,-,-,W,-,-A,-,-N,-
>73
-C,-Y,-,-,-,-,cox1,-S2,-,D,cox2,-,K,atp8,-,-,atp6,-,-,-,cox3,G,nad3,R,nad4l,nad4,H,S1,-,-,-,-,-,-,-,-,-nad6,-E,cob,-,-,-,CR,T,CR,nad5,-,-,-,-,-P,L1,-,-,-,-,-,-,-,-,F,12S,V,-,16S,L2,nad1,I,-,-,-Q,M,-,-,-,-,-,-,-,-,-,nad2,-,-,-,-,-,-,-,-,-,-,-,-,-,-,W,-,-A,-,-N,-
>74
-C,-Y,-,-,-,-,cox1,-S2,-,D,cox2,-,K,atp8,-,-,atp6,-,-,-,cox3,G,nad3,R,nad4l,nad4,H,S1,-,-,-,-,-,-,-,-,-nad6,-E,cob,-,-,-,CR,-,-,nad5,CR,T,L1,-,-P,-,-,-,-,-,-,-,-,-,F,12S,V,-,16S,L2,nad1,I,-,-,-Q,M,-,-,-,-,-,-,-,-,-,nad2,-,-,-,-,-,-,-,-,-,-,-,-,-,-,W,-,-A,-,-N,-
>75
-C,-Y,-,-,-,-,cox1,-S2,-,D,cox2,-,K,atp8,-,CR,atp6,-,-,-,cox3,G,nad3,R,nad4l,nad4,H,S1,-,-,-,-,-,-,-,-,-nad6,-E,cob,-,-,-,CR,-,-,nad5,CR,T,L1,-,-P,-,-,-,-,-,-,-,-,-,F,12S,V,-,16S,L2,nad1,I,-,-,-Q,M,-,-,-,-,-,-,-,-,-,nad2,-,-,-,-,-,-,-,-,-,-,-,-,-,-,W,-,-A,-,-N,-
>76
-C,-Y,-,-,-,-,cox1,-S2,-,D,cox2,-,K,atp8,-,-,atp6,-,-,-,cox3,G,nad3,R,nad4l,nad4,H,S1,-,-,-,-,-,-,-,-,-nad6,-E,cob,-,-,-,CR,-,-,nad5,CR,T,L1,-,-P,-,-,-,-,-,-,-,-,-,F,12S,V,-,16S,L2,nad1,I,-,-,-Q,M,-,-,-,-,-,-,-,M,M,nad2,-,-,-,-,-,-,-,-,-,-,-,-,-,-,W,-,-A,-,-N,-
>77
-C,-Y,-,-,-,-,cox1,-S2,-,D,cox2,-,K,atp8,-,-,atp6,-,-,-,cox3,G,nad3,R,nad4l,nad4,H,S1,-,-,-,-,-,-,-,-,-nad6,-E,cob,-,-,-,CR,-,-,nad5,-,T,L1,-,-P,-,-,-,-,-,-,-,-,-,F,12S,V,-,16S,L2,nad1,I,-,-,-Q,M,-,-,-,-,-,-,-,-,-,nad2,-,-,-,-,-,-,-,-,-,-,-,-,-,-,W,-,-A,-,-N,-
>78
-,-Y,-,-,-,-,cox1,-S2,-,D,cox2,-,K,atp8,-,-,atp6,-,-,-,cox3,G,nad3,R,nad4l,nad4,H,-,-,-,-,-,-,-,-,-,-nad6,-E,cob,L1,T,S1,-,-,-,nad5,-,-,-,-,-,-,-,-,-,-,-,-,CR,-P,F,12S,V,-,16S,L2,nad1,I,-,-,-Q,M,-,-,-,-,-,-,-,-,-,nad2,-,-,-,-,-,-,-,-,-,-,-,-,-,-,W,-,-A,-C,CR,-N
>79
-C,-Y,-,-,-,-,cox1,-S2,-,D,cox2,-,K,atp8,-,-,atp6,-,-,-,cox3,G,nad3,R,nad4l,nad4,H,S1,-,-,-,nad5,-,-,-,-,-nad6,-E,cob,-,-,-,CR,-P,-,-,L1,T,-,-,-,-,-,-,-,-,-,-,-,-,F,12S,V,-,16S,L2,nad1,I,-,-,-Q,M,-,-,-,-,-,-,-,-,-,nad2,-,-,-,-,-,-,-,-,-,-,-,-,-,-,W,-,-,-,-N,-A
>80
-C,-Y,-,-,-,-,cox1,-S2,-,D,cox2,-,K,atp8,-,-,atp6,-,-,-,cox3,G,nad3,R,nad4l,nad4,H,S1,-,-,-,nad5,-,-,-,-,-nad6,-E,cob,-,-,-,CR,-,-,-,L1,T,-,-,-P,-,-,-,-,-,-,-,CR,-,F,12S,V,-,16S,L2,nad1,I,-,-,-Q,M,-,-,-,-,-,-,-,-,-,nad2,-,-,-,-,-,-,-,-,-,-,-,-,-,-,W,-,-A,-,-N,-
>81
-C,-Y,-,-,-,-,cox1,-S2,-,D,cox2,-,K,atp8,-,-,atp6,-,-,-,cox3,G,nad3,R,nad4l,nad4,H,-,-,-,-,nad5,-,-,-,-,-nad6,-E,cob,-,-,-,CR,-,-,-,L1,-,-,-,-Q,CR,nad5,CR,nad5,CR,S1,CR,T,-P,F,12S,V,-,16S,L2,nad1,I,-,-,-Q,M,-,-,-,-,-,-,-,-,-,nad2,-,-,-,-,-,-,-,-,-,-,-,-,-,-,W,-,-A,-,-N,-
>82
-C,-Y,-,-,-,-,cox1,-S2,-,D,cox2,atp6,K,atp6,K,atp8,atp6,-,-,-,cox3,G,nad3,R,nad4l,nad4,H,S1,-,-,-,nad5,-,-,-,-,-nad6,-E,cob,-,-,-,CR,-,-,-,-,T,L1,-,-P,-,-,-,-,-,-,-,-,-,F,12S,V,-,16S,L2,nad1,I,-,-,-Q,M,-,-,-,-,-,-,-,-,-,nad2,-,-,-,-,-,-,-,-,-,-,-,-,-,-,W,-,-A,-,-N,-
>83
-C,-Y,-,-,-,-,cox1,-S2,-,D,cox2,-,K,atp8,-,-,atp6,-,-,-,cox3,G,nad3,R,nad4l,nad4,H,S1,-,-,-,nad5,-,-,-,-,-nad6,-E,cob,-,-,-,-,-,-,-,-,-,-,-,-,-Q,-,-,-,-,-,-,CR,T,F,12S,V,-,16S,L2,-,I,-,-,-,M,-,-,-,-,-,L1,-P,nad1,-,nad2,-,-,-,-,-,-,-,-,-,-,-,-,-,-,W,-,-A,-,-N,-
>84
-C,-Y,-,-,-,-,cox1,-S2,-,D,cox2,-,K,atp8,-,-,atp6,-,-,-,cox3,G,nad3,R,nad4l,nad4,H,S1,-,-,-,nad5,-,-,-,-,-nad6,-E,cob,-,-,-,CR,-,-,-,L1,T,-,-,-P,-,-,-,-,-,-,-,-,-,F,12S,V,-,16S,L2,nad1,I,-,-,-Q,M,-,-,-,-,-,-,-,-,-,nad2,-,-,-,-,-,-,-,-,-,-,-,-,-,CR,W,-,-A,-,-N,-
>85
-C,-Y,-,-,-,-,cox1,-S2,-,D,cox2,-,K,atp8,-,-,atp6,-,-,-,cox3,G,nad3,R,nad4l,nad4,H,-,-,CR,-,nad5,-,-,-,-,-nad6,-E,cob,CR,-,S1,-,-,-,-,L1,T,-,-,-P,-,-,-,-,-,-,-,-,-,F,12S,V,-,16S,L2,nad1,I,-,-,-Q,M,-,-,-,-,-,-,-,-,-,nad2,-,-,-,-,-,-,-,-,-,-,-,-,-,-,W,-,-A,-,-N,-
>86
-C,-Y,-,-,-,-,cox1,-S2,-,D,cox2,-,K,atp8,-,-,atp6,-,-,-,cox3,G,nad3,R,nad4l,nad4,H,S1,-,-,-,nad5,-,-,-,-,-nad6,-E,cob,-,-,-,-,-,-,-,-,-,-,-,-,-Q,M,-,-,-,-,-,CR,T,F,12S,V,-,16S,L2,-,I,-,-,-Q,M,-,-,-,-,-,L1,-P,nad1,-,nad2,-,-,-,-,-,-,-,-,-,-,-,-,-,-,W,-,-A,-,-N,-
>87
-C,-Y,-,-,-,-,cox1,-S2,-,D,cox2,-,K,atp8,-,-,atp6,-,-,-,cox3,G,nad3,R,nad4l,nad4,H,S1,-,-,-,nad5,-,-,-,-,-nad6,-E,cob,-,-,-,CR,-,-,-,L1,T,-,-,-P,F,-,-,-,-,-,L1,T,-P,F,12S,V,-,16S,L2,nad1,I,-,-,-Q,M,-,-,-,-,-,-,-,-,-,nad2,-,-,-,-,-,-,-,-,-,-,-,-,-,-,W,-,-A,-,-N,-
>88
-C,-Y,-,-,-,-,cox1,-S2,-,D,cox2,-,K,atp8,-,-,atp6,-,-,-,cox3,G,nad3,R,nad4l,nad4,H,S1,-,-,-,nad5,-,-,-,-,-nad6,-E,cob,-,-,-,CR,-,-,-,L1,T,-,-,-P,-,-,-,-,-,-,-,-,-,F,12S,V,-,16S,L2,nad1,I,-,-,-Q,M,-,-,-,-,-,-,-,-,-,nad2,-,-,-,-,-,-,-,-,-,-,-,-,-,-,W,-,-A,-N,CR,-N
>89
-C,-Y,-,-,-,-,cox1,-S2,-,D,cox2,-,K,atp8,-,-,atp6,-,-,-,cox3,G,nad3,R,nad4l,nad4,H,S1,-,-,-,nad5,-,-,-,-,-nad6,-E,cob,-,-,-,CR,-P,CR,-,L1,T,-,-,-,-,-,-,-,-,-,-,-,-,F,12S,V,-,16S,L2,nad1,I,-,-,-Q,M,-,-,-,-,-,-,-,-,-,nad2,-,-,-,-,-,-,-,-,-,-,-,-,-,-,W,-,-A,-,-N,-
The aligned input file for qGO analysis across amphibian taxa，which obtained from Table S5.
